# Supplementary material for: Roles of microbiota in autoimmunity in Arabidopsis leaves
Source: Nat Plants. 2024 Sep 6;10(9):1363–76. doi: 10.1038/s41477-024-01779-9 (PMC11410663; doi:10.1038/s41477-024-01779-9)
Supplement: Supplementary file 3 — Four tables; ASV counts from 16S amplicon profiling of leaf endophytic microbiota (Tables 1–3) and differentially expressed genes of transcriptomic data (Table 4). [file 41477_2024_1779_MOESM3_ESM.xlsx]

## Sheet: Data 1
Supplementary Data 1. ASV counts of leaf endophytic microbiota in Col-0, bbc and grm1 plants.
index	genotype	d__Bacteria;p__Proteobacteria;c__Gammaproteobacteria;o__Xanthomonadales;f__Rhodanobacteraceae;g__Rhodanobacter;__	d__Bacteria;p__Proteobacteria;c__Gammaproteobacteria;o__Burkholderiales;f__Oxalobacteraceae;__;__	d__Bacteria;__;__;__;__;__;__	d__Bacteria;p__Proteobacteria;c__Alphaproteobacteria;o__Rhizobiales;f__Xanthobacteraceae;__;__	d__Bacteria;p__Proteobacteria;c__Alphaproteobacteria;o__Rhizobiales;f__Rhizobiaceae;g__Allorhizobium-Neorhizobium-Pararhizobium-Rhizobium;s__Shinella_sp.	d__Bacteria;p__Proteobacteria;c__Alphaproteobacteria;o__Rhizobiales;f__Rhizobiaceae;g__Allorhizobium-Neorhizobium-Pararhizobium-Rhizobium;__	d__Bacteria;p__Actinobacteriota;c__Actinobacteria;o__Corynebacteriales;f__Corynebacteriaceae;g__Corynebacterium;__	d__Bacteria;p__Proteobacteria;c__Alphaproteobacteria;o__Parvibaculales;f__Parvibaculaceae;g__Parvibaculum;s__uncultured_Alphaproteobacteria	d__Bacteria;p__Actinobacteriota;c__Actinobacteria;__;__;__;__	d__Bacteria;p__Bdellovibrionota;c__Oligoflexia;o__Silvanigrellales;f__Silvanigrellaceae;g__Silvanigrella;__	d__Bacteria;p__Actinobacteriota;c__Actinobacteria;o__Micrococcales;f__Microbacteriaceae;g__Microbacterium;__	d__Bacteria;p__Proteobacteria;c__Alphaproteobacteria;__;__;__;__	d__Bacteria;p__Proteobacteria;c__Alphaproteobacteria;o__Sphingomonadales;f__Sphingomonadaceae;__;__	d__Bacteria;p__Firmicutes;c__Bacilli;o__Paenibacillales;f__Paenibacillaceae;g__Paenibacillus;__	d__Bacteria;p__Proteobacteria;c__Alphaproteobacteria;o__Rhizobiales;f__Devosiaceae;__;__	d__Bacteria;p__Proteobacteria;c__Alphaproteobacteria;o__Rhizobiales;f__Xanthobacteraceae;g__Bradyrhizobium;__	d__Bacteria;p__Cyanobacteria;c__Sericytochromatia;o__Sericytochromatia;f__Sericytochromatia;g__Sericytochromatia;__	d__Bacteria;p__Deinococcota;c__Deinococci;o__Deinococcales;f__Deinococcaceae;g__Deinococcus;s__Deinococcus_sp.	d__Bacteria;p__Proteobacteria;c__Alphaproteobacteria;o__Caulobacterales;f__Caulobacteraceae;g__Caulobacter;__	d__Bacteria;p__Proteobacteria;c__Alphaproteobacteria;o__Caulobacterales;f__Caulobacteraceae;__;__	d__Bacteria;p__Proteobacteria;c__Alphaproteobacteria;o__Rhizobiales;f__Rhizobiaceae;__;__	d__Bacteria;p__Proteobacteria;c__Gammaproteobacteria;o__Burkholderiales;f__Oxalobacteraceae;g__Massilia;__	d__Bacteria;p__Proteobacteria;c__Gammaproteobacteria;o__Xanthomonadales;f__Rhodanobacteraceae;__;__	d__Bacteria;p__Proteobacteria;c__Gammaproteobacteria;__;__;__;__	d__Bacteria;p__Proteobacteria;c__Alphaproteobacteria;o__Micropepsales;f__Micropepsaceae;g__uncultured;__	d__Bacteria;p__Proteobacteria;c__Gammaproteobacteria;o__Burkholderiales;f__Comamonadaceae;__;__	d__Bacteria;p__Proteobacteria;c__Alphaproteobacteria;o__Rhizobiales;f__Devosiaceae;g__Devosia;__	d__Bacteria;p__Actinobacteriota;c__Actinobacteria;o__Corynebacteriales;f__Mycobacteriaceae;g__Mycobacterium;__	d__Bacteria;p__Firmicutes;c__Bacilli;o__Paenibacillales;f__Paenibacillaceae;g__Cohnella;__	d__Bacteria;p__Proteobacteria;c__Alphaproteobacteria;o__Caulobacterales;f__Caulobacteraceae;g__Brevundimonas;__	d__Bacteria;p__Proteobacteria;__;__;__;__;__	d__Bacteria;p__Proteobacteria;c__Gammaproteobacteria;o__Burkholderiales;f__Neisseriaceae;__;__	d__Bacteria;p__Proteobacteria;c__Gammaproteobacteria;o__Pseudomonadales;f__Pseudomonadaceae;g__Pseudomonas;__	d__Bacteria;p__Firmicutes;c__Bacilli;o__Paenibacillales;f__Paenibacillaceae;g__Paenibacillus;s__Paenibacillus_pectinilyticus	d__Bacteria;p__Proteobacteria;c__Gammaproteobacteria;o__Xanthomonadales;f__Xanthomonadaceae;__;__	d__Bacteria;p__Actinobacteriota;c__Actinobacteria;o__Micrococcales;f__Microbacteriaceae;__;__	d__Bacteria;p__Proteobacteria;c__Alphaproteobacteria;o__Sphingomonadales;f__Sphingomonadaceae;g__Sphingopyxis;__	d__Bacteria;p__Bacteroidota;c__Bacteroidia;o__Chitinophagales;f__Chitinophagaceae;g__Chitinophaga;__	d__Bacteria;p__Proteobacteria;c__Alphaproteobacteria;o__Rhizobiales;f__Xanthobacteraceae;g__Rhodopseudomonas;__	d__Bacteria;p__Proteobacteria;c__Alphaproteobacteria;o__Rhizobiales;f__Rhizobiaceae;g__Mesorhizobium;__	d__Bacteria;p__Proteobacteria;c__Alphaproteobacteria;o__Sphingomonadales;f__Sphingomonadaceae;g__Sphingomonas;__	d__Bacteria;p__Actinobacteriota;c__Actinobacteria;o__Propionibacteriales;f__Nocardioidaceae;g__Nocardioides;__	d__Bacteria;p__Proteobacteria;c__Alphaproteobacteria;o__Rhizobiales;f__Beijerinckiaceae;g__Bosea;__	d__Bacteria;p__Bacteroidota;c__Bacteroidia;o__Flavobacteriales;f__Weeksellaceae;g__Chryseobacterium;__	d__Bacteria;p__Firmicutes;c__Bacilli;o__Bacillales;f__Bacillaceae;g__Bacillus;__	d__Bacteria;p__Bacteroidota;c__Bacteroidia;o__Flavobacteriales;f__Flavobacteriaceae;g__Flavobacterium;__	d__Bacteria;p__Firmicutes;c__Bacilli;o__Bacillales;__;__;__	d__Bacteria;p__Firmicutes;c__Bacilli;o__Paenibacillales;f__Paenibacillaceae;g__Paenibacillus;s__Paenibacillus_alginolyticus
C_1_5	Col-0	0	0	125	0	0	28	0	0	0	0	25	0	0	0	0	10	0	0	0	0	0	0	0	0	0	13	0	0	0	18	0	0	250	0	0	0	16	0	0	0	0	0	0	0	117	0	0	0
C_1_6	Col-0	0	0	90	0	0	663	19	0	0	0	0	122	0	2	0	0	0	0	0	0	8	0	0	0	0	72	0	0	0	7	0	0	161	0	0	0	0	0	0	0	0	8	12	11	26	0	0	0
C_1_7	Col-0	0	0	207	0	0	0	0	0	0	0	25	0	0	0	0	0	0	5	0	0	0	0	0	0	0	15	0	13	0	0	0	2	20	0	0	0	0	0	0	0	0	0	0	17	263	0	0	0
C_1_8	Col-0	0	0	33	0	0	25	0	0	0	0	0	0	0	0	0	0	0	0	0	0	0	0	0	0	0	0	0	0	0	0	0	0	10	0	0	0	0	0	0	0	0	0	0	0	0	0	0	0
C_2_5	Col-0	0	0	142	0	0	687	0	7	0	0	9	135	0	234	0	3	0	0	0	0	2	0	6	0	0	178	6	34	0	255	3	0	147	313	0	0	43	0	0	0	0	0	0	0	254	0	0	0
C_2_6	Col-0	16	0	45	0	0	21	0	25	0	0	52	0	0	104	0	0	43	0	0	0	0	0	0	0	0	628	0	11	0	106	0	0	328	104	0	0	6	0	0	3	0	0	0	12	203	0	0	0
C_2_7	Col-0	3	0	99	0	0	151	0	0	0	0	6	47	0	17	0	0	9	0	0	0	0	0	0	0	2	111	0	0	0	204	0	0	73	0	0	0	12	0	0	0	0	0	26	0	129	0	0	0
C_2_8	Col-0	0	0	245	0	0	653	0	0	0	0	0	166	0	48	0	0	0	0	0	0	0	51	9	0	0	74	0	0	12	46	0	0	253	7	0	0	17	0	0	0	0	5	6	0	0	29	0	0
C_3_5	Col-0	0	30	153	0	0	0	0	0	30	0	0	0	0	0	0	0	0	0	0	0	0	0	0	0	0	0	0	6723	0	0	0	0	119	0	0	0	142	0	0	0	0	17	3	0	199	0	0	0
C_3_6	Col-0	0	0	137	0	0	73	0	0	6	0	757	23	0	99	11	0	0	0	0	0	0	0	3	0	0	11	0	859	0	32	0	0	583	0	0	0	34	0	0	0	0	0	99	45	159	0	0	0
C_3_7	Col-0	0	6	140	0	0	442	3	0	32	0	0	113	0	0	0	0	0	0	0	0	0	4	0	0	0	15	0	3770	0	0	0	0	284	0	0	0	343	0	0	0	0	0	10	0	94	0	0	0
C_3_8	Col-0	0	15	70	0	0	0	0	0	0	0	0	0	0	97	0	0	0	0	0	0	0	4	0	0	0	0	0	259	0	0	0	0	232	0	0	0	77	0	0	0	0	0	4	4	31	0	0	40
C_4_5	Col-0	0	0	309	0	0	1445	0	0	0	0	40	293	0	42	0	36	0	0	0	0	0	0	45	0	0	471	0	0	0	200	0	0	3000	0	0	0	13	0	0	0	0	0	4	17	0	0	0	0
C_4_6	Col-0	0	0	188	2	0	0	0	0	0	0	12	0	0	276	0	0	0	0	0	0	0	11	0	0	0	530	0	0	0	22	0	0	131	0	0	0	0	0	0	0	0	0	0	0	4	0	0	103
C_4_7	Col-0	0	0	86	0	0	2230	0	0	0	0	20	414	0	0	0	0	0	0	0	0	0	19	0	0	0	26	0	11	0	309	0	0	386	0	0	0	30	0	0	0	0	9	0	12	9	0	0	0
b_1_1	bbc	0	0	198	0	0	3	0	0	0	0	0	0	0	34	0	0	0	0	0	0	0	0	3	23	0	82	0	6	0	4	3	0	270	30	0	0	0	0	0	0	0	0	0	0	9	0	0	0
b_1_2	bbc	0	0	259	0	0	0	0	0	0	0	0	0	0	0	0	98	0	0	0	0	0	2	0	0	0	794	0	0	0	0	0	0	810	31	0	0	0	0	0	0	13	0	389	0	11	0	0	0
b_1_3	bbc	0	0	368	0	0	4	0	0	6	0	0	0	0	20	0	7	0	0	0	0	0	0	0	0	0	835	0	0	0	0	0	0	1833	0	0	0	0	0	0	0	0	0	0	18	22	0	0	0
b_1_4	bbc	0	6	180	0	0	84	0	0	0	0	50	0	0	18	6	0	0	0	0	0	0	63	0	0	6	39	0	6	0	538	0	0	469	15	0	0	55	0	0	0	0	19	9	111	0	0	0	0
b_2_1	bbc	0	0	422	0	0	38	0	0	0	0	9	0	0	32	0	21	0	0	0	0	0	18	31	0	0	23	0	20	0	73	0	0	2802	0	0	0	0	11	0	0	0	0	0	0	0	0	0	0
b_2_2	bbc	0	0	134	0	0	1004	0	0	0	0	0	0	0	26	0	0	0	0	0	0	0	0	0	0	0	6	0	30	0	0	0	0	344	41	0	0	15	0	0	0	0	0	0	65	0	0	0	69
b_2_3	bbc	0	0	120	0	0	568	0	0	0	0	9	0	0	25	0	23	0	0	0	0	0	48	0	0	0	2946	0	409	0	13	0	0	590	11	0	0	19	0	5	0	0	0	52	203	9	5	0	0
b_2_4	bbc	0	0	165	0	0	2	0	0	4	0	0	0	0	103	0	0	67	0	0	0	0	14	0	0	0	4	0	159	7	0	0	0	867	86	0	0	0	0	0	0	0	0	0	0	21	0	0	130
b_3_1	bbc	0	0	143	0	0	250	3	0	0	0	0	2	0	0	0	6	0	0	0	0	7	0	0	0	0	165	0	159	0	3	0	0	476	58	0	0	9	0	0	0	0	0	86	12	0	0	0	0
b_3_2	bbc	0	0	442	0	0	20	2	0	0	0	0	0	0	5	0	8	0	0	0	0	591	0	0	0	0	7	0	82	0	0	0	0	2745	0	0	0	26	0	0	0	9	11	0	11	66	0	0	0
b_3_3	bbc	0	0	166	0	0	298	0	0	0	0	0	0	0	0	18	0	0	0	0	0	2	59	0	0	0	0	0	143	0	26	0	0	988	11	0	0	54	0	0	0	4	0	654	5	0	0	0	0
b_3_4	bbc	0	0	505	0	0	95	0	0	0	0	9	0	0	22	0	8	0	0	0	0	0	0	29	0	0	174	0	435	0	33	0	0	3941	0	0	0	0	0	0	0	0	3	184	44	30	0	0	0
b_4_1	bbc	0	0	138	3	0	139	0	0	0	0	0	0	22	0	3	23	0	0	0	0	158	0	0	0	0	82	0	0	0	0	0	0	694	6	0	5	7	13	0	0	0	0	12	196	6051	0	0	0
b_4_2	bbc	0	0	575	0	15	20	0	0	4	0	40	0	0	62	0	174	0	0	0	0	212	2	20	0	0	3467	22	23	0	17	0	0	4029	0	0	0	0	42	3	0	0	10	64	0	39	0	0	0
b_4_3	bbc	0	0	198	0	0	838	0	0	0	0	9	103	0	0	0	0	0	0	0	0	236	0	8	0	0	1000	0	0	0	53	0	0	1591	0	0	0	10	0	0	0	16	0	172	0	0	0	0	0
b_4_4	bbc	0	0	274	0	0	602	0	0	0	0	31	0	0	0	0	0	0	0	0	2	0	0	7	0	0	25	10	7	0	305	0	0	1145	6	0	0	0	0	0	0	0	0	110	13	0	0	6	0
9_1_1	grm1	0	10	40	0	0	0	0	0	0	0	0	0	0	0	0	0	0	0	0	0	0	0	22	0	0	28	0	0	0	0	0	0	35975	0	0	0	0	0	0	0	0	0	0	0	0	0	0	0
9_1_2	grm1	0	0	88	0	0	58	0	0	0	0	0	0	0	0	0	0	0	0	0	0	21	0	0	0	0	11	0	0	0	0	0	0	22166	0	12	0	68	0	0	0	0	0	0	0	3	0	0	0
9_1_3	grm1	0	0	57	0	0	52	0	0	0	0	22	0	0	0	0	0	0	0	0	0	0	0	16	0	0	0	0	0	0	0	0	0	25353	0	0	0	0	54	0	0	18	0	0	20	0	0	0	0
9_1_4	grm1	0	2	130	0	0	31	0	0	0	0	0	0	0	0	0	0	0	0	0	0	14	0	0	0	0	4	0	0	0	10	0	0	31756	0	0	0	0	19	0	0	0	0	0	0	0	0	0	0
9_1_5	grm1	0	0	62	0	0	0	0	0	0	0	0	0	0	0	0	0	0	0	0	0	0	0	11	0	0	45	0	0	0	0	0	0	76079	0	0	0	0	0	0	0	0	0	0	0	0	0	0	0
9_2_1	grm1	0	0	107	0	0	0	0	0	0	0	0	0	0	0	3	0	0	0	0	0	0	0	2	0	0	0	0	0	0	0	0	0	44281	0	0	0	0	0	0	0	0	0	545	0	0	0	0	3
9_2_2	grm1	0	0	23	0	0	0	0	0	0	0	0	0	0	0	0	0	0	0	0	0	0	0	0	0	0	0	0	0	0	99	0	0	45920	0	0	0	0	0	0	0	0	0	0	0	0	0	0	0
9_2_3	grm1	0	0	120	0	0	0	0	0	0	0	0	0	0	0	0	0	0	0	0	0	0	0	0	0	0	0	0	0	0	0	0	0	35991	0	0	0	0	0	0	3	0	0	16	0	0	0	0	0
9_2_4	grm1	0	0	10	2	0	0	0	0	0	0	12	0	0	0	0	0	0	0	0	0	0	0	3	0	0	0	0	0	0	0	0	0	20135	0	0	0	16	0	0	0	0	0	1	0	0	0	0	0
9_2_5	grm1	0	0	31	0	0	0	0	0	0	2	296	0	0	0	0	0	0	0	0	0	0	0	0	0	0	18	0	0	0	149	0	0	34701	0	0	0	0	0	0	0	0	0	0	141	0	0	0	7
9_3_1	grm1	0	0	1194	0	0	1	0	0	0	0	0	0	0	0	0	0	0	0	0	0	0	0	0	0	0	0	0	0	0	0	0	0	50842	0	0	0	0	0	0	0	0	0	0	0	3	0	0	0
9_3_2	grm1	0	0	1421	0	0	60	0	0	0	0	0	0	2	0	0	0	0	0	0	0	0	0	0	0	0	26	0	0	0	0	0	0	25835	0	0	0	0	0	0	0	0	0	0	3	0	0	0	0
9_3_3	grm1	0	0	191	0	0	21	0	0	0	0	0	0	0	0	0	0	0	0	0	0	8	0	0	0	0	4	0	0	0	0	0	0	39157	0	0	0	0	0	0	0	9	0	5	0	0	0	0	0
9_3_4	grm1	0	0	369	0	0	20	0	0	0	0	0	0	0	0	0	0	0	0	0	0	0	0	0	0	0	0	0	0	0	0	0	0	47024	0	0	0	0	0	0	0	0	0	0	0	0	0	0	0
9_3_5	grm1	0	0	533	0	0	0	0	0	0	0	0	0	7	0	0	12	0	0	0	0	0	0	2290	0	0	108	0	0	0	0	0	0	26187	0	0	0	0	0	0	0	0	33	19	0	0	0	0	0
9_4_1	grm1	0	0	50	0	0	6	0	0	0	0	0	0	0	0	0	0	0	0	8	0	8	0	0	0	0	0	0	0	0	0	0	0	41117	0	0	0	0	0	0	0	0	4	0	0	0	0	0	0
9_4_2	grm1	0	0	47	0	0	0	0	0	0	0	0	0	0	0	0	0	0	0	0	0	4	0	0	0	0	0	0	0	0	0	18	0	31872	0	0	0	0	0	0	0	0	0	7	0	0	0	0	0
9_4_3	grm1	0	0	146	0	0	0	0	0	0	0	0	0	0	0	0	0	0	0	0	0	0	0	0	0	0	64	0	0	0	0	7	0	35425	0	0	0	0	0	0	0	0	0	0	0	0	0	0	0
9_4_4	grm1	0	0	127	0	0	9	0	0	0	0	3	0	0	0	49	0	0	0	0	0	12	0	0	0	0	0	0	0	0	0	0	0	22099	0	0	0	25	0	0	0	20	4	0	0	0	0	0	0
9_4_5	grm1	0	0	86	0	0	123	0	0	0	0	11	0	0	0	0	0	0	0	0	0	46	0	0	0	0	57	0	0	0	0	3	0	31861	0	0	0	0	0	0	0	6	0	52	101	0	0	0	0
[truncated: 191 more columns]

## Sheet: Data 2
Supplementary Data 2. ASV counts of leaf endophytic microbiota in Col-0, tip1 and snc1 plants.
index	genotype	d__Bacteria;p__Proteobacteria;c__Gammaproteobacteria;o__Xanthomonadales;f__Rhodanobacteraceae;g__Rhodanobacter;__	d__Bacteria;p__Proteobacteria;c__Gammaproteobacteria;o__Burkholderiales;f__Oxalobacteraceae;__;__	d__Bacteria;__;__;__;__;__;__	d__Bacteria;p__Proteobacteria;c__Alphaproteobacteria;o__Rhizobiales;f__Xanthobacteraceae;__;__	d__Bacteria;p__Proteobacteria;c__Alphaproteobacteria;o__Rhizobiales;f__Rhizobiaceae;g__Allorhizobium-Neorhizobium-Pararhizobium-Rhizobium;s__Shinella_sp.	d__Bacteria;p__Proteobacteria;c__Alphaproteobacteria;o__Rhizobiales;f__Rhizobiaceae;g__Allorhizobium-Neorhizobium-Pararhizobium-Rhizobium;__	d__Bacteria;p__Actinobacteriota;c__Actinobacteria;o__Corynebacteriales;f__Corynebacteriaceae;g__Corynebacterium;__	d__Bacteria;p__Proteobacteria;c__Alphaproteobacteria;o__Parvibaculales;f__Parvibaculaceae;g__Parvibaculum;s__uncultured_Alphaproteobacteria	d__Bacteria;p__Actinobacteriota;c__Actinobacteria;__;__;__;__	d__Bacteria;p__Firmicutes;c__Desulfitobacteriia;o__Desulfitobacteriales;f__Heliobacteriaceae;g__uncultured;s__uncultured_Peptococcaceae	d__Bacteria;p__Proteobacteria;c__Gammaproteobacteria;o__Enterobacterales;f__Enterobacteriaceae;__;__	d__Bacteria;p__Actinobacteriota;c__Actinobacteria;o__Micrococcales;f__Microbacteriaceae;g__Microbacterium;__	d__Bacteria;p__Proteobacteria;c__Alphaproteobacteria;__;__;__;__	d__Bacteria;p__Proteobacteria;c__Alphaproteobacteria;o__Sphingomonadales;f__Sphingomonadaceae;__;__	d__Bacteria;p__Firmicutes;c__Bacilli;o__Paenibacillales;f__Paenibacillaceae;g__Paenibacillus;__	d__Bacteria;p__Proteobacteria;c__Alphaproteobacteria;o__Rhizobiales;f__Devosiaceae;__;__	d__Bacteria;p__Proteobacteria;c__Alphaproteobacteria;o__Rhizobiales;f__Xanthobacteraceae;g__Bradyrhizobium;__	d__Bacteria;p__Proteobacteria;c__Alphaproteobacteria;o__Caulobacterales;f__Caulobacteraceae;g__Caulobacter;__	d__Bacteria;p__Firmicutes;c__Bacilli;__;__;__;__	d__Bacteria;p__Proteobacteria;c__Alphaproteobacteria;o__Rhizobiales;f__Devosiaceae;g__Devosia;s__uncultured_Caulobacteraceae	d__Bacteria;p__Proteobacteria;c__Alphaproteobacteria;o__Sphingomonadales;f__Sphingomonadaceae;g__Novosphingobium;__	d__Bacteria;p__Firmicutes;c__Bacilli;o__Lactobacillales;f__Streptococcaceae;g__Streptococcus;s__Streptococcus_gordonii	d__Bacteria;p__Proteobacteria;c__Alphaproteobacteria;o__Caulobacterales;f__Caulobacteraceae;__;__	d__Bacteria;p__Proteobacteria;c__Alphaproteobacteria;o__Rhizobiales;f__Rhizobiaceae;__;__	d__Bacteria;p__Proteobacteria;c__Gammaproteobacteria;o__Burkholderiales;f__Oxalobacteraceae;g__Massilia;__	d__Bacteria;p__Proteobacteria;c__Gammaproteobacteria;o__Xanthomonadales;f__Rhodanobacteraceae;__;__	d__Bacteria;p__Proteobacteria;c__Gammaproteobacteria;__;__;__;__	d__Bacteria;p__Proteobacteria;c__Gammaproteobacteria;o__Burkholderiales;f__Comamonadaceae;__;__	d__Bacteria;p__Actinobacteriota;c__Actinobacteria;o__Micrococcales;f__Microbacteriaceae;g__Microbacterium;s__bacterium_K27(2011)	d__Bacteria;p__Proteobacteria;c__Alphaproteobacteria;o__Rhizobiales;f__Devosiaceae;g__Devosia;__	d__Bacteria;p__Actinobacteriota;c__Actinobacteria;o__Corynebacteriales;f__Mycobacteriaceae;g__Mycobacterium;__	d__Bacteria;p__Proteobacteria;c__Alphaproteobacteria;o__Caulobacterales;f__Caulobacteraceae;g__Brevundimonas;s__uncultured_bacterium	d__Bacteria;p__Proteobacteria;c__Alphaproteobacteria;o__Caulobacterales;f__Caulobacteraceae;g__Brevundimonas;__	d__Bacteria;p__Proteobacteria;__;__;__;__;__	d__Bacteria;p__Proteobacteria;c__Gammaproteobacteria;o__Pseudomonadales;f__Pseudomonadaceae;g__Pseudomonas;__	d__Bacteria;p__Firmicutes;c__Bacilli;o__Paenibacillales;f__Paenibacillaceae;g__Paenibacillus;s__Paenibacillus_pectinilyticus	d__Bacteria;p__Actinobacteriota;c__Actinobacteria;o__Micrococcales;f__Microbacteriaceae;__;__	d__Bacteria;p__Proteobacteria;c__Gammaproteobacteria;o__Burkholderiales;f__Methylophilaceae;__;__	d__Bacteria;p__Proteobacteria;c__Alphaproteobacteria;o__Rhizobiales;__;__;__	d__Bacteria;p__Proteobacteria;c__Alphaproteobacteria;o__Sphingomonadales;f__Sphingomonadaceae;g__Sphingopyxis;__	d__Bacteria;p__Bacteroidota;c__Bacteroidia;o__Chitinophagales;f__Chitinophagaceae;g__Chitinophaga;__	d__Bacteria;p__Bacteroidota;c__Bacteroidia;o__Flavobacteriales;f__Flavobacteriaceae;g__Flavobacterium;s__cf._Chryseobacterium	d__Bacteria;p__Proteobacteria;c__Alphaproteobacteria;o__Rhizobiales;f__Xanthobacteraceae;g__Rhodopseudomonas;__	d__Bacteria;p__Proteobacteria;c__Alphaproteobacteria;o__Rhizobiales;f__Rhizobiaceae;g__Mesorhizobium;__	d__Bacteria;p__Proteobacteria;c__Alphaproteobacteria;o__Sphingomonadales;f__Sphingomonadaceae;g__Sphingomonas;__	d__Bacteria;p__Actinobacteriota;c__Actinobacteria;o__Propionibacteriales;f__Nocardioidaceae;g__Nocardioides;__	d__Bacteria;p__Proteobacteria;c__Alphaproteobacteria;o__Rhizobiales;f__Beijerinckiaceae;g__Bosea;__	d__Bacteria;p__Bacteroidota;c__Bacteroidia;o__Flavobacteriales;f__Weeksellaceae;g__Chryseobacterium;__
C_1_1	Col-0	0	133	384	0	0	149	0	0	0	0	0	0	0	0	33	0	0	0	0	0	0	0	0	0	0	0	0	20	0	0	72	0	6	0	91	10	0	0	0	0	0	0	0	0	0	17	0	0
C_1_2	Col-0	0	0	78	0	0	46	0	0	0	0	0	0	6	0	0	0	0	0	0	0	0	0	0	0	3	2	0	101	0	0	0	0	0	0	63	0	0	0	0	5	0	0	0	0	0	0	0	0
C_1_3	Col-0	0	0	184	0	0	4	0	0	0	0	0	0	0	0	46	0	0	0	0	0	0	0	0	0	0	0	0	380	0	0	17	0	0	0	434	0	0	0	0	3	0	0	0	0	0	0	0	0
C_1_4	Col-0	0	3	300	0	0	506	0	0	0	0	0	0	0	0	34	0	0	0	0	0	0	0	0	0	896	0	0	286	0	0	0	0	198	0	2577	0	0	0	5	3	0	0	0	0	0	0	8	79
C_2_1	Col-0	0	0	192	0	0	325	0	0	0	0	0	32	0	0	39	0	5	0	0	0	0	0	0	0	0	0	0	35	0	4	0	0	97	0	220	9	0	0	0	0	0	0	0	6	0	10	0	74
C_2_2	Col-0	0	0	136	0	0	306	0	0	0	0	0	0	69	0	18	0	0	0	0	0	0	0	0	2	0	0	0	192	0	0	0	0	417	0	282	0	0	0	0	926	0	0	0	0	0	9	114	14
C_2_3	Col-0	0	0	168	0	0	17	0	0	0	12	0	32	0	0	814	8	0	0	0	0	3	0	0	0	57	54	0	1077	0	0	17	0	0	0	396	107	0	0	0	11	0	0	0	0	0	0	0	41
C_2_4	Col-0	0	0	80	0	0	10	0	0	0	0	0	32	0	0	39	8	4	0	0	0	0	0	0	0	38	3	0	31	0	0	0	0	0	0	99	56	0	0	0	0	0	0	2	0	0	0	0	34
C_3_1	Col-0	0	0	90	5	0	0	0	0	3	0	0	0	0	0	0	0	0	0	0	0	0	0	0	0	0	0	0	21	0	4	1044	0	0	0	128	0	0	0	0	54	3	0	0	8	0	0	0	8
C_3_2	Col-0	0	0	154	7	0	6	0	7	0	0	0	0	0	3	106	0	0	0	0	0	0	0	0	3	13	6	0	164	0	7	1146	0	0	0	158	0	0	0	0	219	0	0	0	0	0	0	0	12
C_3_3	Col-0	0	0	62	0	0	0	0	0	20	0	0	7	0	0	145	0	0	0	0	0	0	0	0	0	0	0	0	0	0	0	2528	0	0	0	265	84	0	0	0	61	0	0	0	0	0	0	13	0
C_3_4	Col-0	0	3	212	0	0	192	0	0	0	0	0	15	44	0	8	0	0	0	0	0	0	0	0	0	0	0	0	85	0	0	641	0	0	3	1077	0	0	0	0	87	0	0	0	0	0	0	0	20
C_4_1	Col-0	0	0	369	0	0	1226	0	0	0	0	0	0	222	0	10	0	0	0	0	0	0	0	0	6	0	0	0	673	0	4	0	0	19	0	1563	0	0	0	0	114	0	0	0	0	0	0	14	298
C_4_2	Col-0	0	0	144	0	0	277	0	0	0	0	0	37	0	0	23	0	0	0	0	0	0	0	0	0	14	3	0	100	0	0	6	0	62	0	183	0	0	0	0	0	0	0	0	0	0	0	16	30
C_4_3	Col-0	0	0	17	0	0	93	0	0	0	0	0	5	26	0	0	0	0	0	12	0	0	0	0	0	0	0	0	36	0	0	7	0	0	0	135	0	0	0	0	12	0	0	0	0	0	0	0	0
C_4_4	Col-0	0	0	135	0	0	3968	0	0	0	0	0	7	407	0	9	0	8	2	0	0	36	0	4	50	17	8	0	1080	0	0	8	0	84	0	621	0	0	0	0	55	0	0	0	0	0	0	242	24
t_1_1	tip1	0	0	61	0	0	0	0	0	0	0	0	168	0	0	46	0	0	0	0	0	0	0	0	0	0	0	0	0	0	0	0	0	27	0	56426	0	0	0	0	0	0	0	0	0	0	0	75	180
t_1_2	tip1	0	0	30	0	0	0	0	0	0	0	0	197	0	0	0	0	0	0	0	0	0	0	0	0	0	0	0	0	0	0	0	0	0	3	25055	0	4	0	0	0	0	0	0	0	0	0	0	119
t_1_3	tip1	0	0	14	0	0	0	0	0	0	0	0	229	0	0	0	0	0	0	0	0	0	0	0	12	0	0	0	21	0	0	0	0	79	0	22014	0	0	0	0	0	0	0	0	0	0	0	0	590
t_1_4	tip1	0	0	370	0	0	0	0	0	0	0	0	0	0	0	0	0	0	0	0	0	0	0	0	0	3	0	0	0	0	0	0	0	15	0	34469	0	0	0	0	0	0	0	0	0	0	0	0	17
t_1_5	tip1	0	0	49	0	0	0	0	0	0	0	0	118	0	0	0	0	0	0	0	0	0	0	0	0	0	0	2	0	0	0	0	0	0	0	12502	0	0	0	0	0	0	0	0	0	0	0	10	204
t_2_1	tip1	0	0	27	0	0	10	0	0	0	0	0	559	0	0	39	8	0	0	0	0	0	0	4	76	0	28	0	133	0	0	0	0	396	0	19148	0	0	0	0	0	0	0	0	0	0	0	186	12
t_2_2	tip1	0	0	13	0	0	0	0	0	0	0	0	438	0	0	0	0	0	0	0	3	0	0	0	6	356	0	3	0	0	0	0	0	91	0	26737	11	0	0	128	0	0	0	0	0	0	0	36	3308
t_2_3	tip1	0	6	32	0	0	25	0	0	0	0	0	578	0	0	23	8	0	0	0	0	0	0	0	57	143	0	0	148	0	0	0	0	199	2	30032	0	0	0	22	0	0	0	0	0	0	0	42	745
t_2_4	tip1	0	2	0	0	0	0	0	0	0	0	0	471	0	0	0	0	0	0	0	0	0	0	0	0	338	0	0	244	0	0	0	0	44	0	40573	0	0	0	125	3	0	0	0	0	0	0	86	1985
t_2_5	tip1	0	0	0	0	0	0	0	0	0	0	0	667	0	0	0	0	0	0	0	0	0	0	0	13	0	0	0	0	0	0	0	0	110	0	19889	0	0	0	0	0	0	0	3	0	0	0	4	675
t_3_1	tip1	0	0	19	0	0	5	0	0	0	0	0	539	0	0	0	31	0	0	0	0	0	0	0	91	0	0	0	0	0	0	0	0	125	0	30525	0	0	0	23	3	18	0	0	0	0	0	298	2240
t_3_2	tip1	0	0	20	0	0	0	0	0	0	0	0	310	0	0	0	0	0	0	0	0	0	0	0	60	0	3	0	0	0	0	3	0	54	0	22548	0	0	0	0	4	0	0	0	0	0	0	41	1829
t_3_3	tip1	0	0	83	0	0	0	0	0	0	0	0	276	9	0	28	5	0	0	0	0	0	0	0	69	0	0	0	52	0	0	0	0	327	0	13272	0	0	0	0	0	0	0	0	0	0	0	134	2482
t_3_4	tip1	0	0	181	0	0	0	0	0	0	0	0	38	27	0	0	15	0	0	0	0	0	0	0	184	0	0	0	0	0	0	0	0	299	0	25253	0	0	0	1	43	0	0	3	0	0	0	700	286
t_3_5	tip1	0	0	33	0	0	7	0	0	0	0	0	333	0	0	144	49	0	0	0	0	0	0	0	19	0	0	0	0	0	0	0	0	33	9	22773	0	0	0	0	6	8	0	0	0	0	0	26	10892
t_4_1	tip1	0	0	6	0	0	5	0	0	0	0	0	414	0	0	0	0	0	0	0	0	0	0	0	0	0	0	0	0	0	3	0	0	132	0	18757	0	0	0	37	0	0	0	0	0	4	0	90	464
t_4_2	tip1	0	0	3	0	0	3	0	0	0	0	0	517	0	0	0	0	0	0	0	0	0	0	0	0	0	0	0	7	0	0	0	0	67	0	27413	0	0	0	0	0	0	0	0	0	0	0	116	833
t_4_3	tip1	0	0	0	0	0	3	0	0	0	0	0	764	0	0	0	0	0	0	0	0	0	0	0	0	0	0	0	0	0	0	0	0	139	0	23422	0	0	0	0	0	0	0	0	0	0	0	6	906
t_4_4	tip1	0	0	10	0	0	172	0	0	0	0	0	308	0	0	56	0	0	0	0	0	0	0	0	8	0	0	0	0	0	0	0	0	171	3	14348	0	0	0	0	0	0	0	0	0	0	0	0	1031
t_4_5	tip1	0	0	0	0	0	12	0	0	0	0	0	57	0	0	0	0	0	0	0	0	0	0	0	0	0	0	0	0	0	0	0	0	16	0	14894	0	0	0	0	0	0	0	0	0	0	0	84	1900
s_1_1	snc1	0	6	250	0	4	0	0	0	0	0	0	13	0	0	198	4	0	0	0	0	0	0	0	0	0	12	0	82	0	0	0	0	0	0	429	0	0	0	0	119	0	0	0	0	0	0	0	29
s_1_2	snc1	0	9	308	0	0	7	0	0	0	0	0	9	0	0	0	0	0	0	0	0	0	0	0	0	0	80	0	70	0	0	0	0	0	0	1050	0	0	0	0	50	13	0	0	0	0	36	12	6
s_1_3	snc1	0	0	364	0	0	36	0	2	0	0	0	8	0	0	0	0	5	0	0	0	0	0	0	0	0	26	0	0	0	6	0	0	0	0	1856	0	0	84	0	28	15	0	0	0	0	9	0	0
s_1_4	snc1	0	0	213	0	0	5	0	0	0	0	0	42	0	0	0	0	0	0	0	0	0	0	0	0	0	645	0	91	0	0	0	0	151	0	301	0	3	250	0	124	9	0	0	0	3	38	0	5
s_1_5	snc1	0	0	431	0	0	0	0	0	0	0	0	0	0	0	3	0	0	0	0	4	0	0	0	0	0	94	0	6	0	0	0	0	0	0	1249	0	0	0	0	248	0	0	0	0	0	37	0	43
s_2_1	snc1	0	0	312	0	17	9	0	0	0	0	0	53	0	5	251	0	0	0	0	0	0	0	6	0	37	0	0	12	0	5	128	0	238	0	1683	0	0	0	0	81	4	0	0	0	0	7	7	173
s_2_2	snc1	0	0	170	0	0	0	0	0	0	0	0	34	0	0	269	7	0	0	0	0	0	0	0	0	0	0	0	14	2	0	12	0	30	0	249	0	0	0	0	30	0	0	0	0	0	33	0	117
s_2_3	snc1	0	0	221	0	13	25	0	0	0	0	0	81	0	0	205	0	19	0	5	0	0	0	0	0	72	28	0	0	0	18	177	0	41	0	666	0	0	0	0	82	15	12	0	0	0	0	0	89
s_2_4	snc1	0	0	270	0	0	32	0	0	0	0	0	565	19	0	113	0	0	3	0	0	0	0	0	7	42	24	0	73	0	4	96	0	8	0	1762	99	0	0	0	34	0	0	0	6	0	0	0	118
s_2_5	snc1	6	0	94	0	0	16	0	0	0	0	0	63	0	0	287	0	0	0	0	0	0	0	5	0	16	0	0	6	0	0	8	0	13	0	184	0	0	0	0	25	0	0	0	0	0	0	0	100
s_3_1	snc1	0	0	231	0	0	0	0	0	0	0	0	0	20	0	12	0	0	0	0	0	0	0	0	0	0	71	0	79	0	0	0	0	93	0	531	0	0	0	0	19	2	0	0	0	0	21	0	379
s_3_2	snc1	0	0	200	0	0	0	0	0	0	0	0	309	0	0	75	0	0	0	0	0	0	0	0	0	0	4	0	18	0	0	31	0	10	0	207	514	0	0	0	0	0	0	0	0	0	0	4	56
s_3_3	snc1	0	0	220	0	0	28	0	0	0	0	0	0	0	0	6	0	0	0	0	0	0	0	0	0	4	0	0	641	0	0	6	0	0	3	235	0	0	0	0	0	0	0	0	0	0	0	0	32
s_3_4	snc1	0	0	244	0	7	6	0	0	0	0	0	0	0	0	141	0	0	0	0	0	0	0	0	0	7	15	0	105	0	0	0	0	0	0	1001	0	0	0	0	52	0	0	0	0	0	0	0	10
s_3_5	snc1	0	0	160	0	0	9	0	0	0	0	0	37	0	0	21	2	0	0	0	0	0	0	0	0	0	26	0	104	0	0	6	3	55	0	379	0	0	0	0	48	3	0	0	0	0	6	10	6
s_4_1	snc1	0	0	420	0	0	151	0	0	6	0	0	58	20	0	0	11	0	0	0	0	0	0	0	0	6	9	0	481	0	0	6605	0	45	0	3465	0	0	0	0	965	0	0	0	0	2	0	6	63
s_4_2	snc1	0	0	165	0	3	13	20	0	6	0	13	20	0	9	0	11	7	0	0	0	0	8	0	0	0	0	0	19	0	11	536	0	0	0	1030	0	0	0	0	209	0	0	0	0	0	0	24	17
s_4_3	snc1	0	155	85	0	0	18	0	0	0	0	0	16	0	0	0	0	0	0	0	0	0	0	0	0	945	0	0	39	0	0	849	0	9	0	400	0	0	0	0	316	0	0	0	8	12	9	2	0
s_4_4	snc1	0	0	85	0	0	3537	0	0	2	0	0	80	451	0	0	0	0	0	0	0	0	0	0	0	0	9	0	0	0	0	793	0	35	0	239	0	0	0	0	487	0	0	0	0	0	2	16	0
s_4_5	snc1	0	0	122	0	0	14	8	0	22	0	0	38	0	0	16	0	0	0	0	0	0	0	0	14	20	11	0	48	0	10	2614	0	0	0	539	0	0	0	0	229	0	0	0	0	0	41	0	10
[truncated: 209 more columns]

## Sheet: Data 3
Supplementary Data 3. ASV counts of leaf endophytic microbiota in tip1-like autoimmune mutants.
index	genotype	d__Bacteria;p__Proteobacteria;c__Gammaproteobacteria;o__Pseudomonadales;f__Pseudomonadaceae;g__Pseudomonas;s__Pseudomonas_nitroreducens	d__Bacteria;p__Proteobacteria;c__Gammaproteobacteria;o__Pseudomonadales;f__Pseudomonadaceae;g__Pseudomonas;__	d__Bacteria;p__Proteobacteria;c__Gammaproteobacteria;o__Xanthomonadales;f__Xanthomonadaceae;__;__	d__Bacteria;p__Proteobacteria;c__Gammaproteobacteria;o__Burkholderiales;f__Comamonadaceae;g__Delftia;__	d__Bacteria;p__Proteobacteria;c__Gammaproteobacteria;o__Pseudomonadales;f__Pseudomonadaceae;g__Pseudomonas;s__uncultured_gamma	d__Bacteria;p__Proteobacteria;c__Gammaproteobacteria;o__Oceanospirillales;f__Alcanivoracaceae1;g__Alcanivorax;__	d__Bacteria;p__Proteobacteria;c__Alphaproteobacteria;o__Rhizobiales;f__Rhizobiaceae;g__Shinella;__	d__Bacteria;p__Actinobacteriota;c__Actinobacteria;o__Propionibacteriales;f__Propionibacteriaceae;g__Cutibacterium;__	d__Bacteria;p__Actinobacteriota;c__Actinobacteria;o__Corynebacteriales;f__Nocardiaceae;g__Rhodococcus;__	d__Bacteria;p__Proteobacteria;c__Gammaproteobacteria;o__Burkholderiales;f__Burkholderiaceae;g__Ralstonia;__	d__Bacteria;p__Proteobacteria;c__Gammaproteobacteria;o__Burkholderiales;f__Alcaligenaceae;__;__	d__Bacteria;p__Proteobacteria;c__Gammaproteobacteria;o__Xanthomonadales;f__Rhodanobacteraceae;__;__	d__Bacteria;p__Proteobacteria;c__Gammaproteobacteria;o__Xanthomonadales;f__Xanthomonadaceae;g__Stenotrophomonas;__	d__Bacteria;p__Proteobacteria;c__Gammaproteobacteria;o__Burkholderiales;f__Burkholderiaceae;g__Burkholderia-Caballeronia-Paraburkholderia;__	d__Bacteria;p__Proteobacteria;c__Gammaproteobacteria;o__Burkholderiales;f__Comamonadaceae;__;__	d__Bacteria;p__Proteobacteria;c__Gammaproteobacteria;o__Burkholderiales;f__Oxalobacteraceae;g__Massilia;__	d__Bacteria;p__Proteobacteria;__;__;__;__;__	d__Bacteria;p__Proteobacteria;c__Gammaproteobacteria;o__Xanthomonadales;__;__;__	d__Bacteria;p__Proteobacteria;c__Alphaproteobacteria;o__Sphingomonadales;f__Sphingomonadaceae;g__Novosphingobium;s__Novosphingobium_resinovorum	d__Bacteria;p__Proteobacteria;c__Alphaproteobacteria;o__Caulobacterales;f__Caulobacteraceae;g__uncultured;__	d__Bacteria;p__Firmicutes;c__Bacilli;o__Bacillales;f__Bacillaceae;g__Bacillus;s__Bacillus_nealsonii	d__Bacteria;p__Proteobacteria;c__Alphaproteobacteria;o__Caulobacterales;f__Caulobacteraceae;g__Caulobacter;__	d__Bacteria;p__Chloroflexi;c__Ktedonobacteria;o__Ktedonobacterales;f__Ktedonobacteraceae;g__uncultured;s__uncultured_soil	d__Bacteria;p__Proteobacteria;c__Alphaproteobacteria;o__Rhizobiales;f__Rhizobiaceae;g__Allorhizobium-Neorhizobium-Pararhizobium-Rhizobium;__	d__Bacteria;p__Actinobacteriota;c__Actinobacteria;o__Corynebacteriales;f__Mycobacteriaceae;g__Mycobacterium;__	d__Bacteria;p__Proteobacteria;c__Alphaproteobacteria;o__Rhizobiales;f__Xanthobacteraceae;g__Bradyrhizobium;__	d__Bacteria;p__Proteobacteria;c__Alphaproteobacteria;o__Rhodobacterales;f__Rhodobacteraceae;g__Paracoccus;s__Paracoccus_marinus	d__Bacteria;p__Firmicutes;c__Bacilli;o__Bacillales;f__Bacillaceae;g__Bacillus;__	d__Bacteria;p__Actinobacteriota;c__Actinobacteria;o__Corynebacteriales;f__Nocardiaceae;g__Rhodococcus;s__Rhodococcus_qingshengii	d__Bacteria;p__Actinobacteriota;c__Actinobacteria;o__Corynebacteriales;f__Nocardiaceae;g__Nocardia;s__Nocardia_nova	d__Bacteria;p__Firmicutes;c__Bacilli;o__Lactobacillales;f__Streptococcaceae;g__Streptococcus;__	d__Bacteria;p__Proteobacteria;c__Gammaproteobacteria;o__Xanthomonadales;f__Rhodanobacteraceae;g__Dyella;__	d__Bacteria;p__Actinobacteriota;c__Actinobacteria;o__Micrococcales;f__Microbacteriaceae;g__Microbacterium;__	d__Bacteria;p__Proteobacteria;c__Gammaproteobacteria;o__Burkholderiales;f__Burkholderiaceae;g__Cupriavidus;__	d__Bacteria;p__Actinobacteriota;c__Actinobacteria;o__Corynebacteriales;f__Mycobacteriaceae;g__Mycobacterium;s__Mycobacterium_peregrinum	d__Bacteria;p__Proteobacteria;c__Gammaproteobacteria;o__Xanthomonadales;f__Rhodanobacteraceae;g__Rhodanobacter;__	d__Bacteria;p__Firmicutes;c__Bacilli;o__Bacillales;f__Bacillaceae;g__Bacillus;s__Bacillus_ginsengihumi	d__Bacteria;p__Proteobacteria;c__Gammaproteobacteria;o__Pseudomonadales;f__Pseudomonadaceae;g__Pseudomonas;s__Pseudomonas_citronellolis	d__Bacteria;p__Proteobacteria;c__Gammaproteobacteria;o__Burkholderiales;f__Oxalobacteraceae;g__Herbaspirillum;__	d__Bacteria;p__Proteobacteria;c__Gammaproteobacteria;o__Enterobacterales;f__Enterobacteriaceae;g__Escherichia-Shigella;__	d__Bacteria;p__Actinobacteriota;c__Thermoleophilia;o__Gaiellales;f__uncultured;g__uncultured;__	d__Bacteria;p__Proteobacteria;c__Alphaproteobacteria;o__Rhizobiales;f__Rhizobiaceae;g__Allorhizobium-Neorhizobium-Pararhizobium-Rhizobium;s__Rhizobium_tibeticum	d__Bacteria;p__Proteobacteria;c__Gammaproteobacteria;o__Xanthomonadales;f__Xanthomonadaceae;g__Stenotrophomonas;s__uncultured_soil	d__Bacteria;p__Actinobacteriota;c__Actinobacteria;o__Corynebacteriales;f__Mycobacteriaceae;g__Mycobacterium;s__Mycobacterium_mucogenicum	d__Bacteria;p__Proteobacteria;c__Gammaproteobacteria;o__Burkholderiales;f__Burkholderiaceae;g__Lautropia;__	d__Bacteria;p__Firmicutes;c__Bacilli;o__Lactobacillales;f__Streptococcaceae;g__Lactococcus;s__Lactococcus_garvieae	d__Bacteria;p__Actinobacteriota;c__Actinobacteria;o__Pseudonocardiales;f__Pseudonocardiaceae;g__Pseudonocardia;__	d__Bacteria;p__Firmicutes;c__Bacilli;o__Lactobacillales;f__Streptococcaceae;g__Lactococcus;s__Lactococcus_lactis
y117	Col0	1796	18781	7	113	0	0	0	0	79323	3839	0	0	308	2142	110	101	0	0	6778	0	0	4	1160	1625	2287	22	0	329	0	0	0	0	241	0	0	0	703	0	124	2306	0	0	0	0	0	0	0	14
y118	Col0	875	3356	17	20	0	0	0	0	279143	5401	0	35	1096	1213	3	430	0	0	1833	0	7	5	8490	48525	33637	19	0	0	0	226	0	512	83	0	0	0	27873	14	0	43	0	0	0	0	0	0	227	0
y119	Col0	1628	21289	0	3299	0	0	0	0	56907	36048	0	6	492	18488	0	18	0	0	27	0	0	0	5694	131	3328	518	217	0	0	0	0	0	7	0	0	0	1002	0	0	29	0	0	0	0	0	2	19	0
y120	Col0	1695	3477	95	346	0	0	199	0	20182	9823	0	26	2343	1589	17	114	0	0	41	0	8	7	317	28888	159	126	108	24	0	0	0	0	12	0	0	0	31	55	0	33	1	0	0	0	19	9	0	0
y121	Col0	1094	19997	0	0	0	6	3375	0	599152	19121	0	2939	286	3656	1601	24	32	0	3681	0	4	5	1513	73622	5166	8	0	0	0	2263	0	0	0	0	0	0	936	0	13	34	0	0	0	0	0	4	188	0
y122	Col0	320	5876	10	4041	0	0	0	862	60364	30200	0	9	429	8756	0	38	0	0	71	0	0	4	5995	158	8203	3781	0	0	0	0	16	33	7316	616	0	26	33	1025	0	78	0	0	0	311	0	0	0	31
y123	Col0	13384	18279	38	1078	0	0	0	524	351354	41323	0	3584	833	17036	8799	15294	0	0	11220	0	11061	11844	24408	14056	53527	978	0	0	1135	1655	0	0	2576	0	0	0	894	1490	0	3371	0	0	0	0	0	0	110	0
y124	Col0	786	21827	9	34	0	0	0	0	264535	76160	0	5990	353	19125	7	2567	0	0	58	46	13	12	26927	68287	23632	2038	0	0	0	0	0	0	1374	132	0	0	17	14	0	3087	0	15	8	0	0	8395	226	0
y125	Col0	250	137175	0	25453	0	1	0	0	20183	255945	0	0	46	196663	0	0	0	0	518	15	0	0	16	79	17	10207	0	4	0	0	3	17	8	0	0	7	7816	0	0	349354	0	0	0	0	0	0	0	16360
y126	Col0	1028	38252	68	12882	0	0	0	485	40934	86492	0	36	7287	36761	5	1874	0	0	11381	20	3577	0	31	166	51	376	2829	0	0	0	3	17	2	0	0	0	61	0	7	41375	8	0	0	3045	15	0	0	31
y127	Col0	2011	51445	0	37	0	2	0	2	7335	192069	0	0	472	76840	6054	31	0	0	557	14	0	0	31	65	6667	6346	0	10	0	0	8	23	0	0	0	11	5	0	4	35566	5	0	0	0	9	0	0	20
y128	Col0	1055	263743	17	8597	0	6	222	0	287454	678817	0	25	717	93715	11	35	0	0	758	21	0	0	24	201	48	59	5605	26524	0	0	11	37	3697	0	0	14	8	17	4	39351	13984	0	0	0	27571	0	0	30
y129	Col0	142	84497	1	58	0	6559	0	0	56189	145864	0	3	328	77295	6989	17593	15	0	870059	22	0	5	21	81752	860	4295	3	16	0	0	3	34	3	0	0	23	6	0	14031	18164	0	0	0	11	20	0	0	25
y130	Col0	959	240216	6	7546	0	0	0	91	40894	473779	0	504	422	171968	433	35072	0	0	1706	21	501	511	1493	734	2670	54136	6	9	0	56	12785	46677	418	0	0	26279	50	593	7	96406	7	0	0	22	18	0	0	33131
y131	Col0	663	171608	36	54	0	0	0	7182	24807	256864	12	46	661	122636	4	9581	0	0	381362	0	12	3	29	43161	80	14508	0	5	0	0	33	174	4	0	0	67	0	797	0	202357	3	0	0	3203	19	0	0	113
y132	Col0	788	113277	5	28590	0	0	0	91	78540	1402756	0	0	346	74996	196	53	0	0	1085	39280	0	0	27926	241	169	97	8	3	0	0	10	25	4	95	0	13	4	0	13	156693	0	3	0	0	20	22	0	34
y133	Col0	447	44711	90	2719	0	0	0	0	59179	68689	26	19	10601	69673	115	6541	0	0	454	0	0	56	106	16065	257	9513	0	7822	0	7	0	0	9	0	0	0	34	0	0	31509	0	0	0	0	0	0	0	15
y244	aca4-11	3765	1266772	8	0	0	0	0	0	10638	124	0	138	693	36	79	16	13	0	2366	0	0	0	30	137	150	0	0	0	0	0	0	0	0	0	0	0	20	12	6	6	0	0	0	0	0	0	16	0
y245	aca4-11	10990	1552832	722	0	0	0	6	0	2678	314	0	31	41593	125	2	30	0	0	118	0	0	0	48	322	111	47	0	0	0	0	7	57	11	0	0	22	13	572	0	47	0	0	430	0	0	0	0	30
y246	aca4-11	492596	30191	291	8	0	0	0	0	11292	802	0	241	3730	126	0	202	0	0	6682	0	0	2	82	148	377	10	0	31	0	0	0	0	4	0	0	0	6	1405	0	125	0	0	0	0	0	0	0	0
y247	aca4-11	785802	23482	5100	12	0	0	0	0	2605	945	0	754	463243	80	0	5	0	0	116	27	0	0	63	109	215	0	0	0	0	0	0	0	1	73	0	0	8	375	0	81	0	0	2148	0	0	9	0	0
y248	aca4-11	472686	895882	57	23	0	0	0	0	5651	251	0	0	3440	223	0	6	15	0	144	0	0	0	0	13	9	0	0	37	0	0	0	0	2	0	0	0	8	6423	0	131	0	0	0	0	0	0	0	9
y249	aca4-11	109361	468111	3073	18	10	0	0	0	1013	90	0	240	686120	23	0	19	11	0	288	0	6	0	10	54	48	0	0	22	0	0	0	0	0	0	0	0	28	184	0	16	0	0	0	0	0	0	0	0
y250	aca4-11	11189	1673331	1493	0	0	0	0	0	1706	211	0	0	134954	135	0	0	0	0	33	0	0	0	16	19	52	5	0	58	0	0	0	0	0	0	0	0	23	0	0	15	0	0	0	0	0	0	0	0
y251	aca4-11	613998	117033	373	0	0	0	120	0	587	516	19	3	251743	104	16	0	20	0	29	0	0	0	0	86	36	0	2	51	0	0	0	0	12	0	0	0	0	124	0	25	0	0	0	0	16	0	4	0
y252	aca4-11	66200	1201417	439	0	2667	0	162	0	894	137	0	0	41394	92	60	18	13691	0	593	0	0	6	4	493	102	0	0	0	0	0	0	0	6	0	3	0	0	0	0	8	0	0	311	0	0	0	0	0
y253	aca4-11	2295	592869	406	0	20	0	0	0	1641	398	0	136	349329	168	0	46	23	0	2566	0	0	0	7	72	77	37	0	0	0	0	11	73	101	0	0	28	0	1000	0	52	0	0	12	0	0	0	0	25
y254	aca4-11	732168	52631	972	0	0	0	0	0	1378	224	0	42	500207	151	296	3	17	0	3902	0	12	0	11	197	79	9	0	4	0	0	0	0	7	0	0	0	3	2976	0	121	0	0	199	0	0	0	0	0
y255	aca4-11	92645	659239	355	39	0	0	46	0	1235	1339	0	0	243293	94	0	4	45	0	1813	20	0	0	51	116	169	0	0	0	0	0	0	0	1350	98	0	0	0	20412	0	103	0	7	280	0	0	10	0	0
y256	aca4-11	120304	1339805	0	33	0	0	0	0	373	200	0	0	339	177	50	6	0	0	216	0	0	0	0	24	33	0	0	5	0	0	0	0	13	35	0	0	24	1182	0	119	0	0	0	0	0	0	0	14
y257	aca4-11	3403	695181	74	17	310	0	0	0	1739	67	0	58	1173	36	31	0	0	0	276926	0	0	0	6	15496	65	0	0	14	0	0	0	0	18	42	0	0	32	1351	0	19	0	0	0	0	0	0	2	0
y258	aca4-11	732896	49249	4173	3	0	0	0	0	4965	168	0	0	173822	104	39	0	0	0	261	0	0	0	23	2740	92	0	0	55	0	0	0	0	38	52	0	0	4	1411	0	17	0	0	0	0	0	0	25	0
y259	aca4-11	1132892	34953	2197	8	0	0	138	0	8278	441	0	26	151884	109	57	0	0	0	2214	0	0	0	4	107	19	0	0	24	0	0	0	0	8615	63	0	0	5	33639	0	14	11	0	0	0	26	0	34	0
y276	acd5	1814	1572884	10	0	50	6	0	0	4027	217	0	10	522	89	87658	0	8	0	744	0	0	5	14	697	76	0	0	0	0	0	0	0	7	61	0	0	0	1582	14	18	0	0	0	9	0	0	5	0
y277	acd5	119676	610262	12	13	0	0	0	2	5210	312	0	0	712	154	53	26	0	0	287	0	0	0	0	63	102	37	0	0	0	0	8	49	16	44	0	23	0	878184	0	40	0	4	0	0	0	0	0	12
y278	acd5	3095	9060	26	0	0	0	0	0	2438	189	0	87	839	119	51	4	0	0	85125	0	0	5	16	55	68	4	0	0	0	0	0	0	5	42	0	0	0	1381056	0	82	0	0	0	0	0	0	0	0
y279	acd5	245748	1003142	0	33	0	0	0	0	2272	976	0	69	629	95	54	0	0	0	15367	18	0	0	35	85	209	0	0	0	0	0	0	0	278	112397	0	0	3	2370	0	95	0	7993	0	0	0	2	0	0
y280	acd5	3720	3405	22	18	0	0	911	0	64056	224	0	17	565	205	0	0	0	0	120	0	0	30	2069	1971	13510	7	0	0	0	56	0	64	0	0	359	0	426	262	0	83	0	0	0	39	0	0	0	4
y281	acd5	1770	943747	508	6	51	0	89	0	7912	150	0	2280	10636	11	0	0	0	0	10414	0	0	72	571	1182	19017	0	0	0	0	49	0	0	23	0	182	0	321	6865	0	18	0	0	6	0	0	0	0	0
y282	acd5	1173180	102778	0	3	18	0	65	0	1086	667	0	17	347	70	0	84	0	0	70	0	0	21	6	35	671	0	0	0	0	0	0	0	0	0	72	0	10	0	0	11	0	0	0	0	0	0	0	0
y283	acd5	2148	2045	7166	8	0	0	224473	0	75380	360	0	10902	144393	53	0	0	0	0	81	0	0	31	227	35816	27248	0	5	23	0	9	0	0	0	0	3134	0	92	211	0	11	0	0	0	0	12	0	4	0
y284	acd5	2350	101762	0	0	0	0	112	0	169270	147	29	26	366	64	58	0	0	0	816	0	0	3	113	1485	677	0	0	0	0	0	0	0	43	0	2711	0	71	91	7	4	0	0	0	0	0	0	86	0
y285	acd5	2139	29047	134	14	0	0	2745	0	66352	577	95	8919	1591	255	0	8	0	0	1118	0	0	0	482	2076	1730	16	0	0	0	51	0	12	80	0	5585	0	250	1044	0	32	0	0	0	32	0	0	0	11
y286	acd5	23140	826713	12	0	1260	0	77	0	923	102	459	55	439	73	0	0	0	0	777	0	11	3	2	17142	43	8	0	0	0	0	0	0	0	0	59	0	0	659	0	63	0	0	0	0	0	0	0	0
y287	acd5	99115	681149	3	7	8	0	75	0	1212	613	11	70	4811	56	0	2	0	0	4649	0	0	6	14	6996	71	0	0	0	0	0	0	0	160	39	26	0	6	0	0	70	0	3	0	0	0	8	0	0
y288	acd5	13469	20695	2068	24	0	0	0	0	143747	386	0	51	29680	200	0	0	0	0	584	0	0	0	453	87	1734	8	0	32	0	0	0	0	8034	0	1511	0	103	79	0	257	0	0	5	0	0	0	60	7
y289	acd5	1165736	175076	50	10	94	0	69	0	1821	77	8	74	1899	42	118	0	22	0	20778	0	0	0	21	4757	94	0	3	0	0	0	0	0	2510	0	8	0	22	0	0	17	0	0	0	0	0	0	23	0
y290	acd5	5446	713857	3148	0	24	0	15	0	3279	1532	14	45	462856	91	0	0	0	0	2787	0	0	0	5	54	51	7	0	0	0	0	0	0	96	0	14	0	9	13	0	14	0	0	1732	0	0	0	11	0
y291	acd5	102272	51025	2411	10	0	0	185	0	32580	688	59	136	32052	127	35	0	0	0	5205	0	0	0	735	248	1652	0	0	92	0	0	0	0	12149	0	1823	0	177	197	0	37	10	0	13	0	19	0	6701	0
y308	lsd1	207581	476934	1829	0	0	9	3460	0	6983	121	973	5460	85762	44	36	18	36	71	12157	0	0	0	4	318	65	0	0	0	0	0	0	0	1079	9	0	0	0	1646	9	9	0	0	154	0	0	0	43	0
y309	lsd1	140244	578619	37	0	0	0	302	0	12048	2207	16	217	2686	118	15	35	0	0	46969	0	0	0	8	437	39	50	0	0	0	0	3	47	2976	54	0	0	0	675	0	35	0	0	23	0	0	0	47	14
y310	lsd1	30274	87630	33463	0	62	0	660	3	10683	207	9353	51247	376435	116	217	0	0	1969	1855	0	2	0	0	30473	77	0	0	0	0	0	0	0	2463	0	6	0	0	2940	152	84	0	0	4245	0	0	0	47	0
y311	lsd1	71323	1469804	910	31	0	0	1099	0	3729	880	28	4312	48818	71	13	8	0	0	969	21	0	0	22	269	125	0	0	0	0	31	0	0	3189	479	3	0	0	0	9	86	0	0	284	0	0	4	31	0
y312	lsd1	5386	919688	24	29	0	0	196	0	2930	167	72	49	15273	168	0	5	0	0	772	0	0	0	3	41	10	8	0	0	0	0	0	0	63	0	0	0	0	0	0	120	0	0	0	0	0	0	0	5
y313	lsd1	342769	170474	34448	25	31	0	1287	0	4764	73	845	70687	321684	18	0	18	0	2558	2731	0	5	132	9	5391	49	0	0	0	0	0	0	0	506	0	0	0	16	6560	28	14	0	0	794	0	0	0	5	0
y314	lsd1	166720	1299851	389	0	0	0	497	0	9704	190	763	2954	22064	79	0	0	0	4	128	0	0	0	6	519	34	0	0	0	0	0	0	0	1413	0	0	0	3	0	0	7	0	0	36	0	0	0	22	0
y315	lsd1	152520	213397	10136	4	0	0	746	0	6310	443	467	11666	917475	75	14	0	0	1166	105	0	0	0	1	1025	28	0	0	26	0	0	0	0	61	0	14	0	0	5446	68	14	14	0	703	0	27	0	19	0
y316	lsd1	42328	447993	8005	4	0	7	81	0	1563	120	61	10404	566378	81	78	33	21	53	1071	0	0	7	2	365	65	0	0	0	0	0	0	0	2881	0	0	0	5	0	9	4	0	0	2878	0	0	0	0	0
y317	lsd1	63417	223883	22260	0	0	0	5651	0	3240	313	378	25776	697787	132	0	25	0	2903	640	0	0	0	11	127	101	38	0	0	0	0	0	51	4683	0	0	0	3	1923	159	35	0	0	4432	0	0	0	12	8
y318	lsd1	61829	463346	9907	0	0	0	438	3	16303	162	347	17982	237996	105	8	0	0	1343	226	0	13	2	6	102	46	4	0	0	0	0	0	0	3408	0	7	0	0	1108	0	108	0	0	156	0	0	0	7	0
y319	lsd1	68978	334588	1964	0	0	0	290	0	4400	58	23	1653	403912	0	12	0	0	24	470	0	0	13	2	1526	11	0	0	0	0	0	0	0	14060	74	0	0	0	0	5	21	0	0	1625	0	0	0	0	0
y320	lsd1	29212	1204673	711	0	190	0	375	0	14499	57	436	1408	148413	0	111	0	166	0	1366	0	0	0	0	631	2	0	0	0	0	0	0	0	1434	932	0	0	0	413	234	53	0	0	343	0	0	0	17	0
y321	lsd1	13160	504654	5828	0	33	0	3634	0	5031	0	365	12805	79310	0	0	0	0	411	216	0	0	0	0	962	0	0	0	0	0	0	0	0	850	75	0	0	0	0	127	45	0	0	514	0	0	0	11	0
y322	lsd1	939058	323763	258	0	9	0	1142	0	7936	22	388	2895	17304	0	165	0	12	0	4590	0	0	0	0	548	0	0	0	0	0	0	0	0	1497	728	0	0	0	673	49	23	0	0	69	0	0	0	9	0
y323	lsd1	160330	352281	19138	38	0	0	1984	0	19222	228	596	49492	219523	112	43	23	0	77	260	0	0	3	0	982	29	0	0	0	0	0	0	0	3391	52	0	0	0	11144	0	0	0	0	851	0	0	0	8	0
y324	tip1	439345	1147444	59	5	0	0	18056	0	8393	894	0	66	3895	59	606	38	0	0	13499	0	0	407	14	608	29	0	0	0	0	0	0	0	24	132	0	0	0	4885	0	0	0	0	0	0	0	0	0	0
y325	tip1	42536	111068	28	36	0	0	73	0	67617	538	28	98	792	58	303	12	0	0	551	0	0	71	0	645	5	0	0	0	0	0	0	0	250	270191	0	0	0	0	0	0	0	0	0	0	0	0	39	0
y326	tip1	5265	8667	33	0	0	0	218	0	2957187	3368	0	153	1563	190	286	0	0	0	79	0	0	0	12	78	25	0	0	7	5215	2	0	0	9	375	0	0	0	0	0	12	0	0	9	15	0	0	243	0
y327	tip1	63697	561716	315	0	0	0	249	0	2220	59	0	54	259930	0	0	0	0	0	117	0	0	0	0	31	7	0	0	0	0	0	0	0	8	17	0	0	0	0	0	28	0	0	0	0	0	0	13	0
y328	tip1	37989	202973	5066	0	0	0	0	0	1684	254	0	96	344636	0	57	0	0	0	89	0	0	0	3	77	6	0	0	0	0	0	0	0	0	0	0	0	0	0	0	89	0	0	0	0	0	0	4	0
y329	tip1	1004795	38625	17	0	0	0	0	0	4961	15	12	139	795	0	0	0	0	0	4631	0	0	0	0	74	4	0	0	0	0	0	0	0	2	0	0	0	0	225	0	60	0	0	0	0	0	0	0	0
y330	tip1	705942	525845	6	0	0	0	9	0	1332	8	52	29	449	0	112	0	0	0	121	0	0	7	5	52	0	0	0	0	0	0	0	0	0	0	0	0	0	9091	0	32	0	0	0	0	0	0	3	0
y331	tip1	508698	338809	39	42	169	0	157	0	464	283	14	69	2167	86	33	0	0	0	23903	0	0	29	0	4789	0	6	0	0	0	0	0	0	65	0	0	0	0	139	0	0	0	0	0	0	0	0	3	0
y332	tip1	145284	675069	124	0	38	0	12	0	5661	164	0	0	3355	65	9	30	0	0	149	0	0	0	71	782	135	0	0	0	0	0	0	0	6547	0	0	0	26	0	0	0	0	0	0	0	0	0	4	0
y333	tip1	336044	278034	938	38	79	0	3	0	4859	556	0	29	19854	81	158	52	0	0	731	0	0	51	19	1858	202	0	0	0	0	0	0	0	523	98	0	0	15	904	303	307	0	0	10	0	0	0	25	0
y334	tip1	490100	551761	205	0	117	0	0	3	2396	537	0	5	9225	184	7	0	0	0	31938	0	0	0	14	1629	27	8	0	0	0	0	0	0	25	0	0	0	0	0	0	24	0	0	0	0	0	0	6	0
y335	tip1	965541	355800	4	0	0	0	0	0	5265	95	0	107	589	0	0	0	0	0	123	0	0	0	0	123	0	0	0	0	0	0	0	0	41	0	0	0	0	138	0	42	0	0	0	0	0	0	27	0
y336	tip1	160434	787216	1322	0	0	0	0	0	13948	156	0	2432	23931	7	40	0	0	0	2165	0	0	52	82	438	220	0	0	0	0	0	0	0	315	0	58	0	27	17467	0	66	0	0	0	0	0	0	32	0
y337	tip1	60362	174729	50	0	0	0	0	0	5810	8	0	50	6164	0	0	0	0	0	2940	0	0	0	0	4119	6	0	0	0	0	0	0	0	152	0	0	0	0	185	0	66	0	0	0	0	0	0	33	0
y338	tip1	75474	55953	249	0	34	0	0	0	9372	24	0	91	66709	0	137	0	0	0	136347	0	0	794	0	2600	2	0	0	0	0	0	0	0	11950	0	0	0	0	280054	0	71	0	0	0	0	0	0	32	0
y339	tip1	190130	175514	62	61	0	0	0	0	24068	541	0	71	2653	172	50	24	0	0	4140	0	0	0	12	72820	35	8	0	0	0	0	0	0	103182	0	21	0	0	217	0	0	0	0	0	15	0	0	32	0
[truncated: 51 more columns]

## Sheet: Data 4
Supplementary Data 4. List of genes and their normalized counts that are significantly changed between Col-0 and tip1 and/or between Col-0 and snc1.
Col-0_Holo_1	Col-0_Holo_2	Col-0_Holo_3	snc1_Holo_1	snc1_Holo_2	snc1_Holo_3	tip1_Holo_1	tip1_Holo_2	tip1_Holo_3	Cluster	GeneID
59.6919	40.5633	65.2397	268.713	278.691	225.453	368.764	244.631	308.47	1	AT1G01010
198.683	148.348	155.624	703.521	754.292	701.317	1162.4	754.418	996.02	1	AT1G01340
78.8151	62.2822	84.6701	725.095	687.856	624.171	728.236	413.989	730.304	1	AT1G01560
129.535	68.5162	86.0471	363.929	436.156	338.247	1734.45	1168.18	1083.34	1	AT1G02220
33.7049	8.38593	19.3022	103.11	137.283	80.1075	166.591	139.073	116.071	1	AT1G02230
0	0	0	5.92321	30.731	5.58689	278.722	196.429	256.658	1	AT1G02310
32.3221	15.3871	29.6507	115.851	95.3231	71.9067	460.978	254.357	318.92	1	AT1G02390
87.195	60.1254	53.4103	149.434	166.384	159.003	247.642	225.923	190.924	1	AT1G02400
135.228	43.2917	109.981	302.451	296.414	244.103	679.235	416.704	453.97	1	AT1G02470
3.71939	12.5963	4.44318	61.7715	67.0639	44.045	121.115	109.196	29.1325	1	AT1G02520
169.389	176.064	172.481	612.438	699.863	563.317	1178.45	960.412	949.32	1	AT1G02850
193.385	232.372	231.052	713.916	671.928	675.428	940.069	908.66	826.211	1	AT1G02990
1172.53	1346.76	1296.77	2679.62	2578.59	2556.41	3242.8	3101.6	3217.44	1	AT1G03060
312.219	237.962	404.229	1296.1	1714.66	1454.7	2613.55	2580.07	2215.97	1	AT1G03080
817.464	564.741	685.722	2060.9	1927.58	1886.62	2587.34	1896.73	2379.98	1	AT1G03290
230.786	229.496	268.15	519.699	516.278	506.653	543.088	632.396	551.184	1	AT1G03365
489.395	274.954	308.313	1359.98	1280.86	1004.83	1817.85	1075.62	1640.31	1	AT1G03850
8.70954	2.79799	0	33.9781	28.2793	27.2246	70.7871	26.9658	36.3549	1	AT1G04500
0	0	0	6.61975	3.23319	1.39885	95.0644	88.9462	86.3941	1	AT1G04580
65.0272	35.3792	70.6495	158.41	117.619	119.351	255.074	165.017	134.798	1	AT1G05000
136.319	67.6845	141.385	281.356	386.383	320.948	492.23	650.708	541.845	1	AT1G05320
0	0	0	2.95908	4.04329	2.79399	1.86432	4.81696	8.31465	1	AT1G05577
88.6924	41.9608	70.6607	169.129	163.453	204.469	212.059	179.052	146.316	1	AT1G05710
183.876	261.257	144.133	96.6836	98.5055	88.3704	297.725	302.415	418.177	1	AT1G06160
112.615	111.761	59.4435	244.036	171.977	178.799	369.351	319.531	312.53	1	AT1G06180
68.5316	130.031	47.4812	159.114	182.534	204.997	904.875	830.347	898.428	1	AT1G06620
603.797	636.547	675.88	1515.19	1371.75	1268.21	1815.22	1445.23	1788.46	1	AT1G07000
8.7004	0	4.44696	27.2965	12.9238	20.9422	54.0081	45.282	47.7827	1	AT1G07430
115.534	34.9756	68.1792	507.969	512.996	470.708	908.083	705.796	763.841	1	AT1G07620
555.003	416.955	503.832	1422.65	1335.46	1205.06	1502.42	1456.82	1461.63	1	AT1G07630
1236.3	1419.01	1290.94	3480.41	3109.76	3183.76	3524.89	3551.14	3494.09	1	AT1G07650
140.313	109.134	139.298	819.333	773.967	610.538	874.618	546.988	745.339	1	AT1G08050
13.6761	1.3988	5.93035	40.5897	41.1986	54.4508	48.4253	67.436	31.163	1	AT1G08290
13.6557	15.3983	1.48466	48.7856	33.1189	19.5096	49.3388	27.9301	18.7037	1	AT1G08310
28.9061	17.3982	11.4797	62.6604	63.7045	33.41	79.4155	77.8047	59.153	1	AT1G08320
64.3339	105.539	104.042	168.194	290.721	224.546	512.405	196.942	400.75	1	AT1G08630
0	0	0	2.21464	12.9364	5.59069	13.9816	7.71711	5.19951	1	AT1G08990
29.8152	13.9915	72.6293	425.265	412.854	470.022	581.048	318.236	834.608	1	AT1G09080
145.875	152.954	105.414	347.72	354.543	332.135	406.327	305.81	336.681	1	AT1G09195
0	0	0	8.87338	28.3021	23.7513	354.216	146.475	94.5899	1	AT1G09380
2.49465	0	0	14.0791	9.69317	6.97083	39.1017	20.167	39.4109	1	AT1G09400
8.69486	15.3897	7.4104	42.0161	33.9308	32.1279	38.1869	41.4671	40.5336	1	AT1G09410
2385.75	2277.11	2091.16	5481.46	5345.72	4600.96	7920.46	6703.97	7391.52	1	AT1G09970
18.6537	13.9873	13.3445	84.8952	67.8552	57.9338	223.493	188.771	195.261	1	AT1G10040
275.352	284.093	271.076	657.045	639.105	629.072	685.652	698.332	675.084	1	AT1G10050
236.469	204.442	266.555	1230.95	1684.14	1409.92	2158.01	967.612	2259.15	1	AT1G10070
91.8894	83.9489	96.3246	275.579	376.48	279.417	364.189	441.818	358.629	1	AT1G10320
924.394	905.144	1003.47	1879.59	1959.06	1936.47	2843.41	1934.87	2365.13	1	AT1G10410
4.97519	4.19605	7.41407	40.6112	33.1193	50.9491	63.3214	35.6285	70.6192	1	AT1G10417
252.489	185.952	220.586	552.915	606.47	512.865	583.274	550.062	616.086	1	AT1G10570
283.582	319.276	241.548	678.697	603.165	633.541	676.047	644.599	569.688	1	AT1G10920
645.852	513.069	500.547	1736.67	1615.89	1785.56	2232.68	2401.39	1827.06	1	AT1G11330
12.4307	16.7862	11.8599	60.5024	63.8184	78.891	58.6706	91.5373	77.9152	1	AT1G11420
0	0	0	0.747973	4.85716	7.66331	118.438	164.594	158.508	1	AT1G11925
113.167	151.063	118.618	491.663	373.203	323.171	505.652	350.569	275.233	1	AT1G12200
373.512	443.222	300.849	949.888	942.348	890.486	926.324	909.834	899.165	1	AT1G12220
860.153	777.995	582.299	2194.57	2363.18	2204.42	2915.57	2421.52	2841.69	1	AT1G12360
191.909	142.544	185.288	377.054	407.913	367.038	408.878	360.959	385.889	1	AT1G12650
1288.02	1307.24	1318.09	5567.55	5292.43	5079.43	6991.23	5422.69	7568.65	1	AT1G13210
84.644	99.2434	185.976	405.348	547.482	396.825	681.738	786.107	606.607	1	AT1G13220
0	5.5979	4.4537	45.1388	31.5257	31.4135	63.3605	22.1386	28.0444	1	AT1G13310
16.2401	11.1796	17.8222	37.8669	37.1449	42.4754	57.6955	42.1679	40.4005	1	AT1G13330
257.647	130.059	145.353	1132.21	1147.8	989.3	1383.61	930.441	1252.98	1	AT1G13340
443.705	466.649	451.983	1294.48	1238.62	1292.32	1365.39	1371.33	1220.94	1	AT1G13350
7.47381	13.9827	8.90169	43.6463	25.0384	26.5007	67.031	37.4939	24.9032	1	AT1G13480
94.7143	23.7682	34.1292	103.632	159.109	153.385	722.391	559.227	587.137	1	AT1G13520
22.569	25.1397	11.8989	52.2087	50.0566	59.7609	61.3876	30.5467	53.7372	1	AT1G13670
29.7954	27.9842	37.0449	67.7706	79.9832	74.0543	72.654	107.104	83.1709	1	AT1G13790
35.0915	12.5704	46.0984	97.6489	108.187	69.5103	105.108	60.1693	80.6326	1	AT1G13830
9.93845	11.1922	11.8573	66.3536	65.4372	62.1556	124.803	84.8492	88.335	1	AT1G13970
162.106	154.157	102.567	517.487	519.277	510.855	886.051	613.378	761.627	1	AT1G14170
1.24352	2.79823	0	5.90505	8.88794	11.172	12.109	6.74526	6.23406	1	AT1G14420
190.943	159.551	191.062	562.614	573.676	590.04	560.849	640.627	576.384	1	AT1G14460
0	0	5.96471	0	0	0	10.2735	17.3011	9.35405	1	AT1G14550
556.393	336.523	507.662	2098.5	2310.74	1726.97	2873.62	1836.06	2604.88	1	AT1G14870
3508.07	2389.35	4282.97	16778.5	13553.3	11402.6	19762.5	9210.19	18351.8	1	AT1G14880
254.478	320.756	377.473	695.545	1288.32	821.229	3433.73	1704.5	2757.63	1	AT1G15380
0	0	2.99859	2.26509	11.3287	4.15881	119.345	62.5481	119.345	1	AT1G15385
153.091	92.2919	148.653	544.89	504.99	531.986	730.137	466.345	585.284	1	AT1G15790
152.605	146.936	168.885	501.248	510.626	453.56	471.365	382.366	508.567	1	AT1G15890
141.39	124.554	186.639	542.233	870.996	640.97	958.615	1102.13	953.881	1	AT1G15940
811.877	933.879	989.082	2463.44	2599.97	2499.83	3103.94	2890.1	2715.31	1	AT1G16260
24.913	11.1861	13.3526	136.859	139.73	112.278	239.263	189.39	256.294	1	AT1G16420
105.476	106.35	139.265	396.075	388.62	380.846	662.316	586.962	539.718	1	AT1G16540
79.2828	109.186	118.449	267.403	264.232	307.748	247.85	276.616	260.233	1	AT1G16800
42.3362	20.9756	25.2181	79.1187	126.004	101.14	630.313	499.155	405.8	1	AT1G17020
24.8338	16.7899	35.5654	77.3638	75.9426	44.7079	116.43	104.19	90.4394	1	AT1G17240
76.9889	81.1505	75.5779	182.002	184.2	169.746	186.286	231.519	222.453	1	AT1G17250
0	2.79801	5.97663	13.5184	28.3189	13.1965	82.0098	62.8379	19.6161	1	AT1G17310
257.931	198.734	294.753	844.431	902.519	925.543	1346.2	1739.97	1385.71	1	AT1G17360
370.683	425.479	383.588	1535.38	1416.43	1282.23	1607.11	1323.94	1654.35	1	AT1G17500
0	0	0	20.0443	21.0308	13.2607	31.6965	16.3423	37.3815	1	AT1G17615
187.512	135.716	183.76	389.811	432.223	392.573	490.861	477.489	452.173	1	AT1G18190
28.6297	5.59385	2.96648	181.823	235.859	133.25	189.01	173.18	128.718	1	AT1G18860
7.52315	9.77656	2.97475	18.6464	32.2946	9.03355	26.9733	30.546	21.7011	1	AT1G18970
297.253	124.242	222.741	544.14	501.099	497.05	1148.32	748.823	981.256	1	AT1G19020
196.955	130.352	139.362	575.453	761.597	544.862	2805.93	1886.19	2504.95	1	AT1G19180
27.3535	26.577	22.2392	796.345	676.947	651.996	1725.6	836.161	1598.62	1	AT1G19250
340.197	303.623	272.66	957.01	894.35	787.31	1198.77	908.84	995.916	1	AT1G19270
5.07181	7.0204	2.98777	18.1347	13.665	10.3694	20.3956	12.3015	14.2911	1	AT1G19394
33.9047	47.4773	28.2832	91.1563	112.228	99.9634	103.229	91.4868	92.8977	1	AT1G19397
200.455	113.264	191.755	337.056	411.137	336.757	415.27	319.699	329.67	1	AT1G19610
741.817	1028.58	924.373	2280.56	2309.96	2274.28	2341.97	3101.94	2429.69	1	AT1G19720
368.25	381.998	389.485	988.496	1096.66	1075.61	1425.85	1924.99	1593.43	1	AT1G19835
163.705	207.126	195.522	578.971	572.048	534.743	931.608	647.22	578.384	1	AT1G19850
109.213	162.406	154.055	354.204	355.36	410.708	1119.13	925.768	639.432	1	AT1G20160
0	0	0	6.3208	31.1675	9.94514	189.605	144.821	236.319	1	AT1G20180
5.00449	1.39705	2.97202	13.3903	8.88152	8.34908	14.8859	10.5248	16.5593	1	AT1G20310
312.455	323.3	349.541	756.046	723.962	709.582	854.315	865.755	871.853	1	AT1G21160
406.744	404.464	399.919	881.964	896.862	824.872	953.98	915.86	897.791	1	AT1G21170
144.232	99.3134	72.6488	346.892	332.01	346.935	363.185	342.931	328.236	1	AT1G21200
127.883	44.774	90.3924	2070.17	1859.8	1591.4	2258.77	1729.91	2554.26	1	AT1G21240
2297.12	1914.26	2617.98	12240.8	11652.8	11255	15268.4	13438.8	14822.2	1	AT1G21250
3099.67	2666.95	2747.15	6241.52	6069.88	6021.75	6290.25	6453.93	7080.31	1	AT1G21270
4357.91	2254.72	3015.95	15074.8	14227.7	13985.1	52504.3	32760	43093.3	1	AT1G21310
1701.1	1536.06	1741.68	3834.13	4748.56	4103.87	4450.85	2464.84	3872.73	1	AT1G21400
1630.03	2129.18	2017.98	4417.25	4356.25	3956.95	4563.89	4867.63	4602.33	1	AT1G21580
545.046	704.114	793.598	1807.81	1607.22	1654.18	1792.73	1957.68	1837.29	1	AT1G22060
414.057	449.006	375.109	1108.62	1175.36	1049.86	2036.62	1290.76	1500.92	1	AT1G22400
2653.2	2718.3	2619.48	9383.18	9614.83	9262.63	12884.3	9636.53	11234.9	1	AT1G22930
25.1373	26.5274	16.3835	100.221	117.881	90.8962	281.777	202.778	183.591	1	AT1G23120
0	1.40002	7.44303	16.3843	26.5493	22.317	34.4957	10.5537	20.7497	1	AT1G23510
0	8.39644	1.48503	10.3689	23.4428	18.8433	408.109	260.691	284.518	1	AT1G23560
834.929	1055.15	974.772	2250.65	2426.29	2074.29	2490.06	1748.77	2474.29	1	AT1G23870
78.4735	76.905	72.6967	338.806	376.385	271.983	351.914	271.115	393.268	1	AT1G24140
256.801	194.044	334.859	1014.58	1029.7	833.65	936.303	701.495	1011.99	1	AT1G24145
525.537	597.66	706.4	1847.39	1855.21	1717.31	2042.27	1944.83	2074.89	1	AT1G24190
408.74	447.135	546.291	1858.46	2068.98	1926.52	2652.02	2462.06	2490.93	1	AT1G24460
392.499	311.993	337.911	879.357	1060.74	812.987	878.302	936.414	899.03	1	AT1G25390
133.347	190.146	234.452	399.718	549.209	428.783	945.812	654.359	1116.19	1	AT1G25400
416.512	494.157	480.178	1289.98	1120.8	1059.55	1511.69	1386.34	1112.18	1	AT1G26130
134.066	94.8615	94.6931	257.599	247.557	261.422	246.921	218.843	286.07	1	AT1G26260
456.279	141.279	188.288	96.676	142.176	94.9403	5878.09	4030.79	3802.95	1	AT1G26390
1088.51	1004.68	920.114	2089.94	2173.32	2240.78	2463.81	2322.16	2458.04	1	AT1G26830
133.138	172.025	108.261	347.949	348.954	315.401	721.635	537.09	502.531	1	AT1G26930
26.3851	29.677	19.4746	52.8945	42.4398	67.956	131.645	87.352	105.746	1	AT1G27110
26.0034	43.3489	39.9464	80.1625	91.2198	76.1449	126.222	107.403	101.958	1	AT1G27170
116.488	148.37	133.273	400.548	387.853	337.061	418.341	413.798	367.375	1	AT1G27180
12.4201	13.9909	7.41015	32.4297	28.2759	34.9233	74.5121	56.9024	61.3234	1	AT1G27720
225.147	258.464	218.426	600.9	778.357	589.379	901.554	596.237	1154.15	1	AT1G27730
155.733	122.521	91.4392	506.821	563.936	410.089	1254.57	768.709	789.185	1	AT1G28130
142.377	82.4537	112.863	403.042	442.518	396.954	917.58	652.823	873.399	1	AT1G28190
358.895	419.038	322.14	1071.91	1091.18	1048.54	1235.9	1016.4	1163.12	1	AT1G28260
3.73658	5.59317	11.8685	25.889	21.0001	20.2251	70.7559	36.536	44.6205	1	AT1G28470
20.1822	16.7505	20.8961	47.2966	85.5771	34.6143	448.169	329.058	381.573	1	AT1G28480
0	0	0	3.79584	3.24303	2.08248	4.67261	0.948795	5.14744	1	AT1G29100
31.6181	4.18799	20.9278	41.3895	50.0292	47.706	65.0835	51.0635	37.9799	1	AT1G29160
26.348	8.37919	14.8792	52.2531	58.1323	60.4285	332.037	187.906	205.533	1	AT1G29640
1.24237	1.39901	2.96438	6.63582	11.3101	6.98357	38.1857	15.4262	28.0585	1	AT1G30100
14.9127	9.79248	8.89408	92.1975	105.828	53.7653	234.692	163.852	144.425	1	AT1G30220
589.872	640.801	687.627	1796.59	1540.65	1556.3	2081.72	1599.3	1974.98	1	AT1G30270
99.3158	69.9608	62.2349	226.141	231.063	213.083	231.003	218.073	229.763	1	AT1G30290
3.73263	0	0	25.1148	27.4679	16.0528	37.2515	28.8853	49.8495	1	AT1G30370
111.549	95.1776	56.2742	990.925	908.211	848.171	1282.01	1116.47	1194.63	1	AT1G30420
327.682	338.492	282.779	919.144	1035.75	1020.03	977.104	1065.23	946.066	1	AT1G30610
118.107	83.9288	69.6806	197.035	579.206	288.316	5300.74	3812.22	4790.9	1	AT1G30700
199.972	184.678	185.257	815.21	833.732	701.243	979.827	672.187	955.165	1	AT1G30755
88.4479	69.9121	74.1832	190.142	137.307	183.404	165.713	124.967	148.374	1	AT1G31010
58.4291	48.9589	60.7841	100.356	140.561	108.208	139.69	121.396	137.124	1	AT1G31470
260.488	250.501	247.383	584.261	576.08	517.915	626.954	556.3	548.157	1	AT1G31480
0	2.80022	0	16.2328	20.2125	25.8599	24.2344	11.5792	14.5605	1	AT1G32172
122.074	18.1774	51.9268	202.7	229.384	234.32	2180.37	1402.64	1377.97	1	AT1G32350
391.054	313.425	333.401	1017.26	1001	1051.45	1198.8	1037.3	1057.33	1	AT1G32530
805.247	802.089	962.414	2139.32	2174.46	2045.08	2344.31	2338.57	2282.71	1	AT1G32750
14.896	19.5894	8.8904	28.7247	42.0118	33.5361	94.0793	61.7615	92.5338	1	AT1G32950
71.9857	53.1729	29.6329	322.535	347.409	285.779	1645.96	1076.19	1105.31	1	AT1G32960
64.8221	68.5046	53.425	234.732	224.524	220.285	563.181	339.087	463.621	1	AT1G33030
122.727	141.361	164.391	555.873	589.036	555.836	595.335	544.106	561.874	1	AT1G33390
2.49694	2.79657	0	72.6992	95.3302	59.9388	107.074	47.9894	67.3996	1	AT1G33730
2.50104	0	0	42.3796	35.5201	55.6584	364.498	252.625	286.963	1	AT1G33950
159.339	107.681	72.68	3897.62	3938.51	3557.88	4839.74	2755.33	4125.09	1	AT1G33960
1.21292	2.83338	0	12.491	10.6374	17.3738	14.1483	17.5447	11.2603	1	AT1G34460
189.76	193.129	279.959	533.399	759.496	571.773	997.744	1196.8	963.247	1	AT1G35115
22.5237	11.176	13.3749	61.7559	81.5476	87.6584	170.254	88.9679	36.2195	1	AT1G43160
26.1811	32.1545	25.2295	374.736	392.51	326.923	549.209	348.651	411.735	1	AT1G44130
58.4497	37.7548	63.7371	126.326	142.171	133.327	163.877	167.578	135.013	1	AT1G44780
277.429	471.335	329.212	1079.08	1115.54	993.04	2046.7	1688.57	1359.24	1	AT1G44800
287.482	275.429	352.209	749.777	895.981	801.21	952.097	981.546	894.105	1	AT1G44910
870.091	536.224	573.06	2608.67	2580.45	2913.87	6178.81	4139.49	5070.79	1	AT1G45145
14.9155	5.58676	16.2935	29.7154	37.1081	28.5685	597.501	434.383	349.804	1	AT1G47510
36.0025	15.3913	25.1905	69.2432	66.2487	79.6436	135.994	123.508	110.202	1	AT1G47565
16.1266	13.9943	7.40686	203.111	222.189	178.223	351.203	323.518	393.159	1	AT1G47890
213.325	235.115	167.377	403.873	429.033	447.365	435.058	555.452	468.115	1	AT1G47900
27.5315	13.9698	14.8615	85.5746	89.6215	84.1762	257.704	202.789	168.669	1	AT1G48000
20.1542	22.3347	14.911	94.4549	79.1169	65.1334	109.719	75.028	89.6062	1	AT1G48605
37.2728	15.4144	42.9302	107.766	109.114	122.729	182.449	97.3145	137.261	1	AT1G49160
51.072	22.3722	41.5415	96.1722	105.807	102.515	145.233	125.938	100.649	1	AT1G49520
0	0	0	4.52726	3.24374	1.38987	23.3459	8.56285	10.3231	1	AT1G49800
1.18165	0	0	11.365	15.2872	17.8014	17.618	16.3398	12.7515	1	AT1G49940
3.72945	0	0	20.6605	21.8138	18.8525	28.873	27.9473	31.1702	1	AT1G49960
207.017	260.331	220.666	1023.46	899.312	944.591	1231.67	996.443	1280.9	1	AT1G50360
694.772	561.157	705.165	1620.73	1602.17	1548.69	1604.14	1672.41	1528.84	1	AT1G50660
60.8712	57.3602	28.1608	178.411	195.504	169.01	174.166	182.239	188.105	1	AT1G50700
72.1222	88.1216	68.2032	171.251	209.222	191.957	226.289	205.161	169.303	1	AT1G50970
23.6039	25.1824	26.6789	66.3538	61.3979	60.7587	81.0289	89.6699	49.8832	1	AT1G51520
45.9185	40.58	28.1505	179.66	219.758	154.425	405.207	294.408	230.846	1	AT1G51820
178.706	92.3547	122.972	1273.05	1375.91	1126.4	1890.97	1244.26	1179.2	1	AT1G51860
239.165	107.605	119.807	1104.99	1184.46	1082.39	2688.5	1945.59	2543.36	1	AT1G51890
42.2162	27.9834	32.6012	92.8331	124.417	118.059	265.461	231.54	193.356	1	AT1G52080
197.343	391.793	242.989	592.8	835.386	852.491	4568.93	6392.18	2548.57	1	AT1G52410
577.118	449.173	423.748	1496.3	1476.09	1501.58	1527.66	1464.22	1506.69	1	AT1G52420
121.664	102.143	103.725	233.512	248.029	227.753	230.071	231.578	247.435	1	AT1G52520
168.228	92.2782	94.9653	407.079	522.559	525.02	2601.95	1213.69	1461.69	1	AT1G52890
21.4755	14.022	17.5218	54.5725	86.6767	99.18	113.724	48.348	139.765	1	AT1G53100
84.4791	85.3399	105.234	347.262	298.91	328.931	356.712	342.279	367.884	1	AT1G53110
223.354	207.104	194.08	482.192	481.534	521.313	540.289	521.332	473.171	1	AT1G53350
803.846	1058.65	889.269	2207.38	2211.93	2179.05	3026.32	2950.45	3173.49	1	AT1G53430
612.784	667.534	576.244	2437.2	2305.12	2107.97	2480.79	2238.66	2623.21	1	AT1G53440
286.688	293.853	278.545	861.514	926.698	922.343	1020	1028.95	1002.4	1	AT1G53590
69.6038	68.403	47.8374	157.341	167.041	157.597	353.309	253.296	351.966	1	AT1G53625
768.9	992.474	774.166	2228.15	2488.89	2281.55	2407.41	2352.07	2186	1	AT1G53780
329.443	424.917	347.396	834.154	751.849	673.028	768.781	767.59	715.222	1	AT1G53785
1.24802	5.5909	1.48465	14.8313	20.9967	11.1469	19.545	17.2688	22.8028	1	AT1G53990
85.8327	137.068	50.418	265.861	286.762	219.136	372.471	230.109	190.035	1	AT1G54000
319.903	264.31	280.331	745.02	826.316	754.156	794.217	798.56	711.068	1	AT1G54460
0	0	0	4.45504	8.08886	4.88533	95.0899	157.639	107.986	1	AT1G54890
184.884	162.325	157.04	539.601	878.236	763.108	4361.45	2946.55	2772.5	1	AT1G55020
7.44816	16.8039	4.44706	38.294	20.9899	37.0657	30.7168	46.3154	35.3341	1	AT1G55050
0	0	0	1.48272	4.85275	6.28338	5.59329	7.697	9.34874	1	AT1G55240
359.666	249.949	242.133	936.635	889.562	920.261	964.173	890.491	885.393	1	AT1G55250
199.74	159.45	158.987	495.283	483.637	480.282	917.054	699.194	578.37	1	AT1G55690
14.0674	2.84008	1.51518	53.4084	55.4292	33.9815	65.6431	47.4288	67.7926	1	AT1G55790
17.7659	27.9654	40.4533	78.4419	82.2084	73.145	243.385	128.252	169.918	1	AT1G56060
177.368	145.549	177.758	637.918	623.734	467.625	786.239	564.041	611.653	1	AT1G56145
671.524	478.448	485.159	1526.78	1498.72	1360.14	1591.44	1455.23	1694.84	1	AT1G56460
59.706	37.764	38.554	259.193	286.764	206.581	492.598	352.409	523.394	1	AT1G56550
18.6456	20.9828	42.992	61.2388	87.2455	63.5323	433.046	855.65	341.792	1	AT1G56660
37.9584	22.3367	29.8962	394.417	404.332	364.273	486.242	256.174	395.123	1	AT1G57630
0	0	0	28.7683	28.2967	12.5813	49.4004	21.2321	42.6445	1	AT1G57650
129.638	144.814	133.691	527.97	558.287	564.888	600.22	717.177	677.865	1	AT1G58025
413.953	467.495	420.569	976.164	924.375	906.929	867.413	929.954	996.941	1	AT1G58060
598.561	555.224	504.652	1438.43	1482.32	1522.85	2039.9	1424.46	1850.98	1	AT1G58180
140.577	151.86	96.9728	566.88	569.752	536.429	704.022	418.019	618.332	1	AT1G58190
52.1739	25.1827	17.7856	80.3559	88.8658	70.5382	2431.82	980.646	1447.7	1	AT1G58340
53.2941	88.1799	50.35	561.599	572.886	551.705	590.696	578.07	562.986	1	AT1G58561
2978.39	2913.06	2734.34	12282.3	11679.8	11535.3	13657.7	12355.2	13269.2	1	AT1G58602
1222.56	1470.94	1130.09	4982.07	4926.33	4787.37	4804.46	5682.38	4564.18	1	AT1G58807
932.461	934.899	1347.83	3191.38	3075.21	2928.42	3441.45	3464.72	3272.98	1	AT1G59124
1101.69	792.125	885.297	2545.61	2492.98	2567.66	2693.86	2682.13	3021.88	1	AT1G59218
113.651	64.2861	114.348	366.666	379.533	272.298	715.639	531.085	616.46	1	AT1G59590
272.981	243.488	216.3	654.433	663.323	623.348	801.121	726.99	771.644	1	AT1G59620
30.9371	14.4252	13.7797	47.5409	71.2602	52.1409	65.638	73.9289	65.247	1	AT1G59640
314.647	304.92	272.827	703.584	665.624	625.383	950.767	638.499	804.901	1	AT1G59710
50.9367	72.7485	53.3586	274.277	252.862	296.803	342.741	412.656	203.685	1	AT1G59740
705.333	790.794	734.562	1611.62	1608.75	1511.64	1723.6	1495.17	1662.79	1	AT1G59820
351.409	369.893	340.642	1366.32	1348.99	1356.12	1427.45	1312.38	1292.87	1	AT1G59890
0	0	0	5.171	12.1285	5.58982	23.303	11.5708	4.15887	1	AT1G60095
8.70076	0	1.48234	12.5423	18.5778	9.07473	31.6597	15.4144	9.34855	1	AT1G60130
1055.84	994.963	930.356	2231.73	2402.04	2209.08	2399.67	2496.93	2413.86	1	AT1G60200
0	0	0	17.777	25.0708	12.5693	48.474	50.0575	29.0916	1	AT1G60470
81.5131	68.9176	108.985	219.454	274.301	229.063	299.252	310.733	256.763	1	AT1G60640
148.902	131.539	100.744	407.837	394.276	423.48	445.273	533.884	379.577	1	AT1G60860
53.5023	27.9717	34.1092	115.24	159.13	108.159	121.049	139.571	97.6007	1	AT1G61000
8.6849	13.9939	1.48146	23.5538	31.5101	20.9657	439.691	207.596	455.524	1	AT1G61120
1370.97	1577.11	1428.12	3209.18	3279.48	3454.46	3468.16	3672.05	3657.73	1	AT1G61190
73.2427	74.159	77.0517	323.36	341.748	261.294	366.068	302.034	251.601	1	AT1G61370
100.521	85.3583	72.5979	407.901	382.961	336.106	480.662	412.184	399.308	1	AT1G61420
12.4153	6.99599	1.48182	27.9938	37.9717	28.643	40.984	30.8754	44.7032	1	AT1G61440
8.6872	0	2.96306	27.98	17.7731	10.4802	33.5315	18.3374	15.5959	1	AT1G61480
16.1363	13.9926	10.3719	51.5528	68.6734	46.1137	268.268	312.69	197.551	1	AT1G61610
309.959	268.72	374.712	952.351	917.076	861.309	1255.86	1143.13	1152.79	1	AT1G61690
0	1.40006	0	3.71895	10.517	2.79054	13.0523	4.80108	5.18937	1	AT1G61750
161.741	40.5595	81.5634	232.677	258.486	278.432	1893.04	978.991	1697.69	1	AT1G61800
4.77511	0	1.38991	19.4848	32.753	34.0284	364.524	215.619	331.912	1	AT1G61810
9.93094	11.1851	16.2925	127.447	304.369	212.179	2403.92	1322.7	1788.5	1	AT1G61820
273.346	211.246	326.092	756.565	863.6	684.359	1537.65	1130.83	1417.4	1	AT1G62300
84.621	65.724	75.633	186.197	189.803	193.412	294.203	210.724	240.83	1	AT1G62305
94.3156	138.533	97.7847	801.069	776.426	786.813	979.955	1023.23	1064.82	1	AT1G62310
284.19	282.662	269.649	886.484	835.405	885.337	830.912	944.067	850.609	1	AT1G62630
16.259	13.9713	17.83	50.5645	115.462	77.9384	928.547	511.114	586.949	1	AT1G62760
25.0259	25.1462	26.7497	176.335	132.414	137.054	194.444	122.453	195.588	1	AT1G62840
72.1557	97.9037	102.322	176.522	200.328	225.406	223.48	201.205	218.062	1	AT1G62914
28.5272	25.1905	48.8824	69.1618	96.1486	60.8106	134.15	179.656	114.422	1	AT1G63300
207.244	131.536	143.713	531.583	520.311	498.225	521.65	435.361	576.091	1	AT1G63350
16.1277	39.1835	35.5538	111.868	106.65	104.135	388.461	269.418	262.096	1	AT1G63440
274.019	316.302	194.025	725.161	624.578	722.165	724.816	697.625	744.923	1	AT1G63490
63.4647	64.3331	91.9509	380.504	326.334	353.76	772.835	435.013	580.368	1	AT1G63720
1.24479	0	2.9662	4.43495	6.46082	9.06716	11.171	15.3886	13.4913	1	AT1G64320
73.2965	69.951	66.6974	169.572	232.666	211.607	269.165	325.896	308.652	1	AT1G64330
265.199	204.153	285.168	800.836	863.774	764.378	1156.98	745.71	1040.9	1	AT1G64610
0	5.61022	1.49311	0	0	0	1.86812	9.59223	6.22915	1	AT1G65330
94.5434	75.7543	60.8954	176.113	201.064	212.517	248.036	277.964	244.811	1	AT1G65470
291.05	135.555	149.999	464.752	546.68	449.143	1675.05	1231.6	1341.56	1	AT1G65690
8.69876	16.7873	2.96465	26.5516	22.6197	21.6462	27.0084	31.808	24.9373	1	AT1G65890
2.50604	5.58697	1.4869	12.6693	10.4957	11.818	60.4624	35.3449	29.9831	1	AT1G66600
214.235	160.525	189.42	390.016	411.729	418.401	596.943	413.877	311.945	1	AT1G66725
144.094	110.525	152.657	347.945	362.735	377.841	486.181	543.864	445.857	1	AT1G66840
8.71185	36.3613	14.8314	77.5899	86.4291	97.6792	143.391	110.664	107.968	1	AT1G66860
1722.4	1854.39	1691.48	4698.68	4628.15	4583.72	4961.84	5131.15	5025.86	1	AT1G66980
42.1869	33.5848	13.3335	187.711	182.596	191.479	412.672	407.434	456.545	1	AT1G67000
507.047	509.457	816.046	1729.48	2177.57	1849.25	2587.22	3262.55	2638.66	1	AT1G67230
570.559	358.453	444.34	1044.72	1075.28	984.46	1398.68	1271.19	1316.83	1	AT1G67360
76.9738	30.7824	32.5999	283.616	269.034	195.612	336.256	262.444	305.648	1	AT1G67520
523.663	615.743	470.074	1222.66	1280.53	1154.89	1244.92	842.036	1157.29	1	AT1G67800
150.298	75.4287	96.6296	285.283	331.024	294.83	837.227	563.869	611.214	1	AT1G67810
217.978	239.457	167.694	877.28	802.4	768.486	1014.35	743.872	867.245	1	AT1G67850
136.181	60.0832	49.0104	594.824	769.083	756.762	1626.75	901.564	1518.36	1	AT1G67980
3.76973	0	0	16.4491	38.7723	22.9162	427.055	270.714	334.528	1	AT1G68450
120.33	111.954	115.547	409.906	404.788	366.928	397.781	387.252	459.723	1	AT1G68690
164.883	197.345	148.103	763.997	719.122	677.476	1015.51	923.875	956.204	1	AT1G68710
639.625	751.606	744.925	1519.69	1417.25	1527.03	1511.18	1641.14	1560.83	1	AT1G68720
112.926	88.1579	115.562	295.23	209.256	219.418	280.388	257.75	214.218	1	AT1G68740
7.58681	1.39598	4.48388	23.322	20.9829	17.2862	25.1023	30.2711	44.1436	1	AT1G68765
281.471	254.719	476.924	645.769	1004.33	763.393	1249.32	1517.89	1192.26	1	AT1G68790
201.203	128.674	217.875	549.131	694.877	609.441	851.731	847.734	847.172	1	AT1G68910
27.3001	27.9868	29.631	91.2906	60.5955	78.9636	113.646	80.1266	92.5518	1	AT1G69280
22.3439	4.19773	22.226	156.881	196.324	180.955	416.371	239.326	228.735	1	AT1G69480
827.745	848.242	701.884	2276.66	2234.21	2096.57	2427.15	2410.47	2338.6	1	AT1G69550
52.1767	57.3599	50.3934	408.442	432.209	465.818	608.183	546.7	440.636	1	AT1G69610
186.242	141.317	158.559	508.352	593.809	531.622	605.44	575.975	601.91	1	AT1G69670
1083.74	927.689	943.881	2527.19	2584.52	2517.23	2642.58	2901.67	2533.69	1	AT1G69730
23.6981	34.9474	13.3589	59.2801	88.8365	64.8118	111.696	96.0008	94.3535	1	AT1G69810
14.9856	8.38529	14.8499	32.6549	31.4934	44.5726	328.51	242.557	249.704	1	AT1G69930
391.663	505.281	599.765	1613.56	1586.14	1611.73	1870.84	1723.51	1820.04	1	AT1G70060
0	0	0	1.47591	1.61701	4.89225	7.45675	3.85938	5.19999	1	AT1G70110
1181.87	1341.17	1252.68	2821.93	3050.05	2816.79	3188.85	3641.09	3069.4	1	AT1G70620
250.531	227.888	289.372	588.59	634.812	550.052	646.972	554.333	618.204	1	AT1G70690
286.072	275.541	238.733	721.398	675.312	667.923	811.072	597.983	816.277	1	AT1G71697
0	0	2.97108	8.79048	8.91036	5.60424	9.33923	4.83826	6.20592	1	AT1G71770
473.508	558.438	504.994	1151.32	1133.83	1120.07	1098.41	1234.3	1313.13	1	AT1G72410
0	0	0	5.91378	4.85167	6.98617	24.2356	11.566	7.27672	1	AT1G72490
119.091	137.144	122.955	409.174	443.57	334.078	684.704	491.546	829.995	1	AT1G72520
6.22664	0	1.48333	72.4779	57.337	43.2326	78.1909	70.1754	59.1382	1	AT1G72540
492.074	433.895	450.2	1296.05	1187.78	1185.18	1614.62	1389.01	1587.96	1	AT1G72700
292.683	285.255	278.905	1546.58	1402.98	1240.74	2280.97	1621.14	2244.59	1	AT1G72900
522.921	529.994	508.793	1436.52	1474.09	1270.26	1448.72	1223.5	1572.44	1	AT1G72910
6.24354	0	1.48473	8.90559	19.3757	16.7094	175.842	64.2083	37.288	1	AT1G73610
100.832	44.7503	54.881	471.59	495.948	412.295	831.452	436.771	679.901	1	AT1G73810
45.9612	23.7838	38.5349	119.423	108.255	102.666	148.089	128.251	99.7718	1	AT1G73850
17.4401	6.99372	0	28.1115	27.4701	22.3256	203.022	95.2283	162.978	1	AT1G74080
53.3799	51.7715	47.4163	181.198	145.425	155.799	189.089	137.026	177.785	1	AT1G74200
373.521	239.126	286.29	754.131	693.833	719.875	924.533	797.378	767.012	1	AT1G74210
192.632	160.875	228.285	437.412	479.858	449.662	560.65	617.787	608.856	1	AT1G74250
109.155	135.747	117.024	292.122	290.868	254.417	267.365	395.022	281.883	1	AT1G74310
34.7697	29.382	11.8554	127.477	138.15	134.119	122.017	76.207	158.003	1	AT1G74350
128.96	90.9704	111.086	623.729	694.061	633.353	1202.73	898.527	1258.82	1	AT1G74360
163.653	43.3208	43.0705	425.452	502.264	442.158	1420.05	1148.1	1205.79	1	AT1G74590
854.946	744.759	1191.36	14733	12661	13062.6	14967	12441.7	23182.5	1	AT1G75040
29.7821	36.3827	42.965	107.488	88.0654	101.325	90.3579	150.598	117.509	1	AT1G75150
301.183	203.58	225.326	726.519	642.608	620.74	1047.44	708.467	821.143	1	AT1G75170
6.22067	4.19703	0	6.64732	16.1596	11.8675	13.9712	19.2626	12.465	1	AT1G75260
183.448	205.749	204.369	491.823	607.626	467.074	622.366	954.011	688.867	1	AT1G75310
175.292	146.177	103.91	322.244	364.812	373.907	339.409	402.763	387.264	1	AT1G75730
100.768	61.5949	99.3157	994.029	920.81	932.348	1093	903.38	1064.11	1	AT1G76040
326.369	274.35	199.871	731.85	795.656	828.085	1276.26	1037.04	1103.58	1	AT1G76390
45.2211	39.9756	55.2804	151.166	130.244	173.495	238.873	188.279	214.551	1	AT1G76650
304.739	276.938	250.598	765.731	780.322	688.152	779.408	648.034	766.414	1	AT1G76700
61.9808	55.9852	62.2011	232.336	257.754	188.779	312.11	288.013	218.512	1	AT1G76720
852.598	718.285	1219.36	3936.42	3728.09	3834.08	4126.91	3473.35	5193.02	1	AT1G76960
230.006	207.023	192.736	1126.17	1007.35	915.892	1166.86	871.854	1069.93	1	AT1G76970
54.6157	41.9777	50.378	161.289	180.167	197.03	199.338	224.863	144.523	1	AT1G77270
761.953	862.266	940.235	1861.83	1912.64	1822.59	2233.4	2176.85	2096.29	1	AT1G77300
179.858	186.127	234.049	526.854	500.94	480.875	641.861	521.541	534.64	1	AT1G77500
151.85	103.586	115.802	350.113	374.559	362.532	371.619	515.87	376.276	1	AT1G77580
280.616	323.876	287.324	568.326	640.03	615.187	685.389	747.31	690.669	1	AT1G77600
110.358	170.745	142.189	323.624	281.18	322.972	328.866	355.554	308.987	1	AT1G77620
172.819	134.109	190.37	413.664	446.497	398.154	546.078	423.517	589.887	1	AT1G77810
251.091	116.105	136.388	784.285	756.936	765.884	962.948	784.359	744.884	1	AT1G77920
85.6092	53.0478	70.0627	260.733	225.254	198.234	395.204	253.712	522.351	1	AT1G78410
38.3817	4.19906	19.2695	43.4739	46.0664	53.1143	64.2927	57.9159	53.0403	1	AT1G78940
817.006	906.369	1107.41	1903.06	2309.51	1941.71	2647.31	3042.66	2523.11	1	AT1G79280
4.98048	4.19515	7.41695	16.2664	14.5389	16.7409	24.2072	14.4272	12.4546	1	AT1G79310
0	0	0	6.66896	10.5139	2.79293	13.983	7.69931	13.5055	1	AT1G79330
17.4046	25.1788	17.7905	42.0616	73.5117	47.4718	56.8073	55.8802	84.1438	1	AT1G79360
62.621	13.7848	37.4752	170.561	228.54	150.841	593.805	337.375	395.962	1	AT1G79450
255.981	221.034	217.898	535.427	526.719	516.03	755.309	530.158	595.394	1	AT1G79610
81.9203	37.7803	65.194	191.475	243.993	175.374	748.919	525.026	865.081	1	AT1G79680
42.2799	34.8734	26.9668	106.725	239.948	175.216	1823.63	868.846	1107.33	1	AT1G80160
63.3193	68.5671	75.5676	216.541	255.281	206.093	262.694	296.255	293.161	1	AT1G80810
19.9377	9.78712	25.225	31.0852	48.46	56.4769	165.706	172.016	183.621	1	AT1G80820
93.5215	58.7147	50.4624	756.318	641.251	472.562	990.408	744.212	1070.19	1	AT1G80840
218.337	278.485	204.432	540.182	533.253	523.477	763.885	544.648	722.857	1	AT2G01460
9.94638	13.988	13.3434	56.0887	50.0845	46.0734	58.669	41.4242	49.8604	1	AT2G01510
33.5652	29.3754	32.6157	112.161	103.401	102.624	228.161	213.891	222.309	1	AT2G02010
22.4834	48.912	23.7618	115.067	96.9008	89.831	94.9202	103.517	107.743	1	AT2G02350
209.115	130.046	173.529	378.422	370.97	403.895	476.677	353.05	420.368	1	AT2G02370
58.7826	51.6938	77.2633	235.72	213.969	220.594	294.009	150.271	282.605	1	AT2G02930
575.121	767.014	811.545	1553.35	1552.2	1509.62	1883.87	2071.42	1902.21	1	AT2G03150
1.30731	0	1.42266	6.98709	6.30534	4.68451	60.1811	40.3168	43.928	1	AT2G03360
841.762	574.727	750.616	1476.68	1533.85	1510.81	1853.69	1577.25	1789.23	1	AT2G03510
3.76827	0	0	11.9579	34.7333	27.0885	90.2478	87.7272	67.1305	1	AT2G03850
59.7589	16.781	26.6999	310.495	259.28	242.758	949.683	551.189	103.795	1	AT2G04050
83.3402	32.1693	48.9341	177.228	93.703	120.04	697.459	584.455	277.273	1	AT2G04070
29.8134	50.3655	16.3034	113.529	119.565	112.443	102.451	115.712	120.556	1	AT2G04860
0	0	0	54.0356	38.0707	45.9371	51.314	58.2495	39.3153	1	AT2G05510
103.038	92.3486	133.36	205.511	311.855	216.578	385.627	324.221	307.74	1	AT2G07698
0	7.00056	0	18.4473	12.936	16.7738	30.7591	10.6139	26.0006	1	AT2G07712
0	5.59785	5.93856	26.6431	29.9091	10.4707	45.6567	49.085	41.5454	1	AT2G07734
32.3092	40.5693	25.1994	71.5403	81.5927	85.8874	94.064	87.7144	89.3596	1	AT2G11140
656.065	569.38	649.233	1297.16	1316.8	1268.12	1305.74	1124.01	1317.6	1	AT2G11520
26.1039	26.5782	26.6847	104.77	82.3985	94.2512	114.548	122.373	87.266	1	AT2G11880
32.217	37.7931	10.3653	291.741	270.691	264.347	274.86	314.247	275.806	1	AT2G12490
868.474	985.453	1085.33	2332.7	2256.87	2189.8	2310.75	2469.96	2318.03	1	AT2G13370
33.5973	9.78992	31.1441	96.0434	79.9682	73.9636	606.168	349.377	794.265	1	AT2G13810
160.188	228.061	158.566	366.218	416.066	382.799	463.851	524.771	453.22	1	AT2G13970
6658.22	4786	8436.47	26151.1	25558.3	21973	30724.8	23551.5	27424	1	AT2G14560
2624.81	685.665	529.835	30048.3	23800.9	23518.7	43986.9	25939.6	34552.8	1	AT2G14610
144.147	184.429	119.162	550.284	527.798	545.933	588.747	577.79	701.745	1	AT2G14680
61.1951	107.61	41.5807	839.445	865.659	690.156	952.948	887.721	800.891	1	AT2G15040
246.095	177.659	118.594	1798.55	1807.13	1720.36	2142.92	1950.5	1914.78	1	AT2G15042
7.44018	1.39954	1.48116	14.711	20.1997	18.1755	15.8376	28.0179	16.6454	1	AT2G15070
1015.92	984.361	974.927	3184.78	2993.29	2871.92	4348.56	4312.1	4772.06	1	AT2G15080
485.779	303.998	319.225	1457.84	1608.36	1402.37	1788.84	1330.32	1664.08	1	AT2G15390
188.939	173.423	179.36	469.999	464.417	395.979	680.636	580.335	650.284	1	AT2G15480
5.78291	2.49986	16.5473	43.9416	27.0446	12.333	264.135	177.334	130.393	1	AT2G15490
0	0	0	5.21653	11.3277	4.88121	82.0471	156.331	88.1716	1	AT2G15780
253.521	193.822	228.941	535.857	490.201	514.744	825.948	568.153	669.659	1	AT2G16700
53.7466	54.4946	37.1371	167.919	149.381	127.389	309.854	219.334	190.547	1	AT2G16720
705.566	606.227	697.192	1487.71	1442.62	1345.17	1727.04	1750.2	1593.09	1	AT2G17220
594.738	474.321	570.517	1575.17	1553.6	1574.6	1835.88	1296.66	1720.48	1	AT2G17290
0	0	1.48175	11.7769	12.1229	2.09741	22.3643	25.1178	8.32351	1	AT2G17490
803.961	869.021	884.424	1807.71	1892.22	1819.84	2034.51	1846.19	2097.72	1	AT2G17520
57.1188	76.9536	57.7942	162.837	160.772	173.94	177.904	222.845	142.414	1	AT2G17525
216.102	184.963	134.757	478.284	441.56	437.309	478.214	548.522	635.898	1	AT2G17550
2.44125	1.36407	1.57865	19.0545	11.2484	10.8718	15.4425	9.34767	8.61421	1	AT2G17770
14.7915	10.9832	2.92429	38.8611	36.5079	21.8576	61.2584	39.4129	30.4727	1	AT2G18000
9.94834	9.79119	20.7578	62.7464	38.7745	29.3164	86.604	93.4253	22.8501	1	AT2G18193
402.076	208.499	262.239	2252.22	1967.33	1680.55	2430.33	1794.54	2001.76	1	AT2G19190
24.8593	26.5786	19.2719	55.3319	50.8934	50.269	55.8775	51.0726	59.2183	1	AT2G19380
0	0	0	2.21707	33.1524	4.19196	78.2991	82.9029	88.3664	1	AT2G19500
171.157	181.933	188.121	866.691	868.572	782.165	1050.84	773.709	969.484	1	AT2G19710
88.4526	113.256	121.663	248.607	483.802	276.841	387.282	161.487	503.212	1	AT2G19800
418.252	484.156	448.935	941.066	977.596	963.557	978.079	1060.77	1029.42	1	AT2G19950
7.48166	0	1.484	20.7422	24.2234	10.4518	18.6124	18.2378	16.5869	1	AT2G20030
317.458	340.085	399.919	736.318	728.802	715.822	1070.43	884.945	878.025	1	AT2G20320
103.333	33.562	93.4495	181.121	214.048	184.86	194.592	270.305	235.615	1	AT2G20560
33.3669	23.0465	32.3422	102.771	154.547	113.803	178.96	134.46	141.042	1	AT2G21187
0	0	0	3.736	0.809381	4.18122	5.59497	5.74523	2.07281	1	AT2G21490
384.712	379.583	379.89	814.523	801.016	762.899	750.613	696.286	893.894	1	AT2G21500
1571.02	1228.24	1302.19	3187.8	3102.49	3103.02	3551.64	3161.14	3596.42	1	AT2G21520
13.7231	6.98915	7.42226	31.1312	34.7263	32.7503	39.0921	23.0344	26.9545	1	AT2G21730
88.0623	51.652	43.2113	140.752	125.139	128.986	323.643	217.79	244.285	1	AT2G22470
24.8152	13.9937	14.8148	48.5826	79.9869	86.656	259.9	149.654	187.197	1	AT2G22560
21.0828	29.3897	31.1056	197.89	256.937	236.967	246.877	286.908	211.175	1	AT2G22610
27.8058	13.9608	28.3921	84.2431	79.0993	60.1607	185.94	135.318	226.938	1	AT2G22860
31.1337	33.56	65.2736	144.213	167.195	120.663	154.549	93.2775	140.099	1	AT2G23030
0	0	1.49641	4.5161	9.71168	7.63145	35.4158	25.6543	47.4118	1	AT2G23110
147.813	72.7513	56.3191	429.006	310.225	319.183	1521.89	1128.29	931.234	1	AT2G23170
1359.96	1405.05	1193.14	3031.38	2997.98	2628.14	3072.84	2479.38	3064.94	1	AT2G23320
81.8864	99.3563	66.6656	223.025	222.187	238.31	279.465	363.05	302.643	1	AT2G23360
856.398	760.184	751.951	1736.96	1943.06	1632.06	2669.98	2168.17	2434.71	1	AT2G23450
140.577	176.193	165.108	575.53	489.183	481.423	668.035	550.247	509.524	1	AT2G23680
64.526	64.3698	26.6677	156.809	144.622	148.146	182.58	147.707	148.709	1	AT2G23700
0	0	0	18.2003	15.4093	9.02638	40.1913	27.5118	26.7792	1	AT2G23830
130.244	95.1625	149.615	490.809	522.754	575.927	530.07	634.53	529.434	1	AT2G24650
125.397	134.322	160.038	327.095	370.829	352.094	478.766	467.942	390.888	1	AT2G24690
201.494	219.594	111.211	889.011	926.534	1210.22	5529.45	3667.82	6834.5	1	AT2G24850
29.8652	16.7826	32.6275	93.8308	102.585	87.2198	175.983	118.38	193.112	1	AT2G25090
21.1208	2.798	11.8576	188.758	204.389	180.174	377.199	276.7	280.581	1	AT2G25440
9.94491	13.9884	10.3776	39.1071	54.1243	37.0012	716.15	396.002	681.483	1	AT2G25460
545.936	487.776	507.34	1074.74	1138.69	1007.2	1119.56	1259.1	1127.3	1	AT2G25850
8.70661	11.1895	7.41408	20.6749	37.1583	16.0524	55.8717	18.2956	30.1169	1	AT2G25940
297.687	653.611	206.457	8.28545	12.101	20.7257	7187.04	7353.71	12308.6	1	AT2G26010
125.435	182.527	114.963	11.3244	10.4557	7.60704	1326.24	1047.3	2058.65	1	AT2G26020
3.31411	5.68016	4.02062	40.0041	38.0268	21.0774	117.835	83.2147	69.1831	1	AT2G26310
32.5534	19.5565	19.3234	350.69	224.452	221.163	817.715	343.228	445.847	1	AT2G26400
1061.78	910.616	1080.81	3118.84	2885.51	2591.27	3577.87	2750.37	3545.27	1	AT2G26440
223.337	243.491	183.704	552.076	577.683	464.029	643.696	624.684	704.067	1	AT2G26650
353.907	332.996	468.29	758.236	835.363	785.152	990.107	979.111	981.278	1	AT2G26920
610.124	576.926	595.612	1404.79	1398.08	1372.62	1637.73	1357.7	1577.72	1	AT2G27150
315.194	287.194	388.236	1523.04	1708.94	1527.6	1824.75	1720.51	1888.03	1	AT2G27170
150.384	120.305	121.557	312.034	338.484	381.226	490.798	378.748	526.76	1	AT2G27200
269.106	202.741	228.492	570.492	619.49	619.917	618.158	631.503	634.966	1	AT2G27285
41.0101	44.7656	28.1646	139.403	147.836	122.892	257.975	159.033	216.118	1	AT2G27690
230.119	123.082	191.288	528.73	537.984	462.712	833.412	513.203	587.777	1	AT2G28110
59.0353	34.9086	68.4871	7.47402	9.6888	20.8226	266.907	117.182	166.142	1	AT2G28210
294.095	312.053	324.459	789.218	739.266	698.096	761.988	813.819	857.926	1	AT2G28360
84.1305	34.91	44.6565	203.221	219.611	159.67	254.816	185.842	221.932	1	AT2G28400
706.474	528.89	511.24	1577.35	1565.72	1427.21	1588.12	1567.78	1588.47	1	AT2G28890
424.775	424.734	379.548	920.435	835.08	789.465	881.169	827.427	1001.95	1	AT2G28940
83.2463	65.7522	57.8073	159.277	155.917	133.38	217.935	160.031	177.695	1	AT2G29065
59.6479	43.2032	59.1744	169.154	232.465	173.368	242.226	195.75	226.376	1	AT2G29070
754.931	161.069	271.331	1608.41	1872.29	1717.87	13578.2	10214.4	10645.1	1	AT2G29350
175.198	76.834	74.307	232.907	273.709	262.271	2475.64	1354.5	1643.25	1	AT2G29460
357.139	250.34	345.556	693.761	697.095	663.566	1282.16	779.57	1105.72	1	AT2G29720
693.073	580.433	763.679	1953.8	1863.54	1649.56	2732.93	2075.37	2405.8	1	AT2G30140
6.25123	5.59194	0	12.6336	33.1215	13.9301	33.5139	13.4181	14.5064	1	AT2G30400
56.7698	58.3242	59.2428	148.852	157.367	156.903	147.119	212.888	139.546	1	AT2G30480
249.143	213.968	205.471	862.721	967.315	809.506	916.49	919.377	879.404	1	AT2G30500
139.31	25.1761	29.6566	28.0598	16.9635	10.4688	5388.8	2435.16	4180.99	1	AT2G30770
28.6661	13.981	11.8714	92.5385	96.1107	70.4145	136.843	97.9995	90.2444	1	AT2G30840
80.6939	33.5812	29.6357	257.079	269.035	220.768	449.898	297.197	317.093	1	AT2G31020
88.3076	57.3463	75.6229	300.514	270.61	318.959	393.897	339.923	329.214	1	AT2G31130
122.783	149.746	142.2	282.51	294.103	271.211	296.25	313.937	256.939	1	AT2G31320
1.24319	2.79834	0	47.9629	34.7441	33.52	43.7799	42.4098	32.2135	1	AT2G31751
42.9701	34.9035	32.8746	103.792	168.695	110.635	820.013	457.082	670.575	1	AT2G31945
111.555	120.371	174.749	706.481	865.383	772.634	968.022	908.592	809.58	1	AT2G31970
14.9273	15.3852	19.2774	93.0503	106.627	71.8826	158.301	76.0618	138.114	1	AT2G31990
1724.15	1647.18	1583.51	3727.46	3920.03	4123.28	4617.1	4015.49	4172.63	1	AT2G32160
21.4557	12.5628	43.3012	141.958	125.145	128.026	192.463	127.93	171.695	1	AT2G32210
561.468	603.258	793.764	1574.61	2206.69	1853.67	3657.83	3506.95	3906.48	1	AT2G32240
203.519	229.872	206.893	452.056	451.645	471.511	630.278	533.463	693.429	1	AT2G32250
90.6351	34.9797	41.4916	305.736	365.981	286.424	410.769	253.746	264.055	1	AT2G32660
51.1069	22.3691	35.6159	97.7366	65.4192	78.7752	95.8812	69.1664	66.3817	1	AT2G32960
0	0	0	0	4.85687	3.49865	55.0597	35.7417	55.1858	1	AT2G33160
66.9891	123.149	162.952	345.153	428.219	403.268	595.272	533.066	519.004	1	AT2G33435
73.4802	78.3056	99.3962	210.79	264.926	264.333	334.232	277.889	283.301	1	AT2G33440
130.392	132.917	139.303	683.846	665.703	556.72	636.161	645.318	726.587	1	AT2G33580
7.49662	2.79481	8.9116	14.1101	23.4171	13.2289	45.5969	25.8713	35.2177	1	AT2G34140
71.9827	69.9829	37.0456	117.808	137.38	143.932	192.574	212.447	183.071	1	AT2G34150
0	0	0	6.94668	8.30588	5.85897	15.7986	8.06206	11.6216	1	AT2G34580
42.2444	23.7827	48.9139	219.006	189.039	205.307	261.708	214.018	310.706	1	AT2G34940
74.4115	62.9775	71.0992	147.135	172.099	160.073	161.168	201.893	169.562	1	AT2G35340
7.46066	12.5889	7.41329	31.0009	31.5045	16.7529	29.7996	19.2646	35.3154	1	AT2G36270
894.522	786.24	819.656	1930.32	1848.39	1772.42	2564.03	1912.82	2061.76	1	AT2G36580
1.24587	0	0	7.39916	7.27036	8.36983	3.72452	22.1145	6.22669	1	AT2G36650
139.346	152.448	152.746	285.86	370.766	332.862	346.39	423.556	308.388	1	AT2G36740
19.899	5.59484	7.41382	96.7173	121.977	94.2254	597.836	236.904	254.45	1	AT2G36780
5.00034	6.98631	10.3989	21.5507	41.1802	32.7151	47.4542	42.1367	19.6744	1	AT2G36890
12.4321	5.59527	10.3779	40.587	19.3877	30.7167	28.8692	19.2685	24.9311	1	AT2G37070
0	0	1.49062	13.3292	11.3821	10.5491	13.4887	15.548	13.6057	1	AT2G37290
2.48191	1.39933	1.48157	14.725	6.4635	8.38536	18.6304	14.4801	6.23932	1	AT2G37670
118.709	44.6694	46.2987	196.87	234.144	152.898	493.712	343.802	321.641	1	AT2G37750
24.3966	10.0763	25.9809	2.11087	3.48146	2.15304	158.148	122.292	133.139	1	AT2G37770
9.94727	26.5767	26.6876	56.095	46.0451	80.9736	116.405	148.342	48.8191	1	AT2G37900
45.9528	22.3856	34.0863	120.132	127.646	90.8022	178.83	81.9811	164.225	1	AT2G37980
31.1414	26.567	23.738	3.69893	14.5384	13.9476	1874.07	1001.74	1019.98	1	AT2G38240
10.013	4.19084	1.48624	35.7246	24.2218	25.7377	214.904	144.417	125.196	1	AT2G38250
2.50257	0	1.48582	17.1135	10.4931	9.04033	153.458	63.1033	73.4403	1	AT2G38340
915.913	700.859	745.627	3055.15	3462.42	2781.1	4361.35	3342.5	4675.58	1	AT2G38470
180.267	132.887	139.361	418.419	411.18	411.183	449.8	440.282	448.759	1	AT2G38580
647.201	640.76	632.868	2651.72	2982.66	2938.17	3415.35	2994.99	2933.87	1	AT2G38800
3.74514	0	0	16.3196	17.7699	11.8454	13.0325	16.3113	13.4765	1	AT2G38830
1559.1	1209.63	1417.81	4030.57	3697.4	3542.84	5723.71	4108.76	5077.32	1	AT2G38860
1648.81	1163.95	1405.17	4756.33	4390.7	3534.88	5178.27	4236.88	4261.5	1	AT2G39210
525.671	592.027	704.983	1736.21	1822.85	1731.04	1847.47	1942.34	2064.25	1	AT2G39260
7.44708	11.1942	13.335	69.2231	65.442	52.4035	80.1086	80.1076	55.1082	1	AT2G39300
253.756	507.714	226.878	83.4465	85.625	198.204	1984.35	3209.15	692.657	1	AT2G39330
903.932	1041.27	850.169	2219	2187.23	2095.14	2295.55	2277.31	2141.08	1	AT2G39340
620.851	685.863	472.377	1987.29	1944.12	1905.59	2127.11	2411.25	2034.62	1	AT2G39580
213.19	127.22	143.957	582.846	537.884	404.296	617.161	517.69	651.306	1	AT2G40095
220.901	224.185	180.648	421.487	435.33	428.17	745.856	429.725	497.46	1	AT2G40110
7.50621	0	5.94285	17.8533	20.9865	5.56391	88.3577	75.5493	80.692	1	AT2G40113
634.328	494.241	508.224	1260.23	1307.87	1262.43	1175.64	1275.27	1212.09	1	AT2G40430
94.941	36.3338	60.8922	213.833	216.41	183.829	597.428	434.144	364.643	1	AT2G41380
27.3499	32.173	23.7207	125.446	138.945	104.718	136.896	136.811	94.5323	1	AT2G41550
1886.68	1792.69	1633.91	3716.03	3923.48	3672.93	4042.13	3671.96	4079.45	1	AT2G41790
138.375	104.853	155.825	319.9	343.247	273.958	353.732	278.561	353.673	1	AT2G41835
2.48766	0	0	17.7212	55.7447	203.832	14596.6	6071.7	9596.57	1	AT2G41850
0	2.80031	0	6.72175	14.5679	14.6359	23.3122	17.2403	13.4752	1	AT2G42140
427.345	524.941	373.103	1577.79	1594.29	1412.91	1639	1868.8	1502.14	1	AT2G42270
134.766	116.436	76.2399	574.799	564.082	506.927	661.199	683.787	582.939	1	AT2G42330
941.964	895.484	802.392	1976.64	2198.03	1932.58	3949.84	2501.11	3275.55	1	AT2G42890
3.73173	0	1.48274	5.16948	18.5763	6.27978	47.4829	25.9892	42.5679	1	AT2G42980
66.355	19.5566	50.537	174.217	184.891	184.308	402.813	318.389	409.655	1	AT2G43000
232.701	151.416	228.138	480.309	525.027	435.669	592.454	401.777	478.964	1	AT2G43320
207.061	171.836	181.805	541.209	492.053	513.071	668.981	574.511	617.353	1	AT2G43490
277.909	278.521	237.033	512.053	561.483	553.037	578.398	515.6	512.811	1	AT2G43500
563.76	169.013	341.141	744.282	1023.65	888.375	4438.4	3504.88	3120.57	1	AT2G43510
615.82	300.457	611.875	5202.02	5434.51	5366.08	15508.2	11405.6	17639.3	1	AT2G43570
11.3073	11.1794	0	25.4159	38.7829	18.0645	81.8975	41.0161	55.7874	1	AT2G44010
161.534	124.508	204.554	414.452	415.237	402.918	555.077	691.168	587.097	1	AT2G44200
135.422	129.512	112.299	293.178	297.65	272.837	398.177	357.355	357.267	1	AT2G44280
50.7355	39.2435	41.6	100.359	129.509	116.8	207.775	152.478	215.929	1	AT2G44480
221.123	210.394	190.036	652.34	713.925	619.019	1110.43	911.947	926.122	1	AT2G44500
3.7589	0	5.94653	9.6881	17.7566	10.4229	19.5273	17.1847	16.5342	1	AT2G45360
267.395	281.07	270.859	648.579	603.32	616.178	788.211	562.726	707.318	1	AT2G45500
237.455	139.882	163.082	850.855	822.36	781.179	888.424	837.213	843.502	1	AT2G45510
33.5733	18.1839	14.8266	42.0733	117.132	43.2781	1960.25	1011.38	995.057	1	AT2G45570
18.6301	15.39	7.41015	30.2186	36.3547	44.0033	35.3932	49.1868	44.6933	1	AT2G45900
82.0764	57.3481	38.5507	443.672	455.599	460.678	490.753	449.774	439.337	1	AT2G45920
151.464	134.324	146.699	419.896	459.7	454.1	609.174	613.661	597.782	1	AT2G46180
64.122	77.0583	62.8435	182.156	148.299	203.076	187.59	148	204.287	1	AT2G46200
106.326	114.713	197.392	674.761	647.96	543.163	724.445	573.636	665.303	1	AT2G46270
199.161	106.522	183.829	762.143	888.904	809.395	1815.05	1345.25	1111.88	1	AT2G46680
53.4322	20.9843	17.7875	42.0369	167.225	89.3807	556.005	289.181	172.489	1	AT2G46750
0	4.19921	2.96558	8.84968	21.8231	6.98768	134.184	38.5927	56.1505	1	AT2G46950
53.1978	34.8879	70.9102	182.751	211.901	179.458	201.553	231.109	188.763	1	AT2G46980
137.597	118.969	154.022	698.477	599.542	508.305	2378.56	1811.2	793.929	1	AT2G47000
89.8268	34.9456	54.9253	298.722	422.368	395.088	872.123	534.573	605.43	1	AT2G47190
788.32	932.252	825.991	1828.96	1878.89	1788.65	1890.61	1916.24	1848.99	1	AT2G47410
2.48543	9.79251	1.48234	12.5387	18.5805	20.2494	216.998	373.009	299.243	1	AT2G47550
380.458	520.691	345.033	1243.59	1194.26	1117.45	1514.96	1258.74	1417.43	1	AT2G47800
65.7736	73.7068	107.535	188.623	186.012	174.184	204.732	184.396	191.05	1	AT2G47820
192.478	58.7638	26.6749	436.968	1121.36	375.111	10622.9	6113.83	7177.63	1	AT3G01420
440.433	236.097	300.186	792.339	960.813	916.272	1401.12	991.157	728.565	1	AT3G01970
2979.72	3945.23	3708	7858	7619.52	7011.53	7996.32	7988.27	8011.08	1	AT3G02260
24.923	9.78705	10.3869	49.5906	62.1901	32.7699	93.0927	42.2817	87.1405	1	AT3G02840
28.2264	27.1171	48.3659	89.3374	84.88	91.7699	121.64	135.29	97.8541	1	AT3G02930
0	0	0	2.96623	4.85285	4.18866	3.72889	6.73377	4.15471	1	AT3G02940
514.638	463.018	373.591	1474.23	1417.73	1402.57	1894.22	1590.79	1723.47	1	AT3G03560
2.49391	0	1.484	17.0385	22.6085	4.87747	26.988	16.3178	8.29342	1	AT3G03670
17.4084	0	1.48255	38.3841	29.8848	23.7285	90.3166	66.4444	85.1548	1	AT3G03700
26.3919	18.2823	39.7671	75.0419	99.1718	76.706	136.108	207.55	143.734	1	AT3G04030
1.24112	5.59716	10.3715	249.631	252.074	220.1	260.82	183.388	254.752	1	AT3G04220
0	0	0	3.73223	17.8038	4.1823	185.556	117.851	143.071	1	AT3G04320
202.436	124.589	185.213	489.448	517.041	487.582	642.475	686.862	623.926	1	AT3G05270
12.5036	16.7663	10.3998	23.7869	37.9499	27.8391	36.2873	38.2967	28.99	1	AT3G05327
213.446	209.899	145.194	610.355	685.939	677.115	636.228	648.705	563.616	1	AT3G05370
1.2436	5.59492	4.44818	27.3147	25.8496	16.0538	68.9102	49.118	44.6603	1	AT3G05390
91.8952	77.3504	57.7474	137.113	207.33	176.158	499.65	363.351	348.529	1	AT3G05400
97.9178	107.909	84.795	288.382	283.274	262.556	415.049	362.585	332.151	1	AT3G05830
1.24326	2.79761	11.8606	51.6587	40.3908	36.9989	311.971	210.981	249.306	1	AT3G06490
306.216	340.104	339.157	669.153	687.609	692.152	1083.52	1750.12	1044.64	1	AT3G06880
119.136	172.116	108.156	330.59	291.665	262.038	312.989	280.904	251.648	1	AT3G07060
167.588	141.111	139.666	397.065	429.554	336.811	434.502	346.497	428.575	1	AT3G07195
1.25998	0	0	15.8187	17.7134	8.32347	12.0765	15.2616	15.4123	1	AT3G07273
3.79621	16.7524	5.97935	59.469	81.5094	73.9606	132.954	86.9578	98.5141	1	AT3G07274
73.2606	32.1806	63.7216	307.25	344.165	305.968	403.311	451.482	398.138	1	AT3G07280
8.80211	2.79462	0	61.3517	65.4491	73.6207	72.5938	81.0129	73.3083	1	AT3G07600
54.7816	33.5617	35.6005	120.509	120.351	103.937	134.072	124.083	113.133	1	AT3G07730
0	0	0	6.66406	8.08715	19.5538	32.6264	61.6222	21.8207	1	AT3G07970
166.924	188.127	167.236	805.467	808.644	737.283	947.155	749.602	932.741	1	AT3G08720
291.836	223.86	257.862	694.182	687.515	655.204	746.997	605.755	713.065	1	AT3G08870
128.082	128.685	109.719	485.715	399.863	370.647	558.737	459.434	502.709	1	AT3G09010
39.7619	33.5752	19.2695	109.88	465.324	162.006	529.931	582.244	360.572	1	AT3G09220
48.8524	22.3488	29.734	104.297	160.667	115.421	549.771	482.57	362.973	1	AT3G09270
53.4653	64.3438	40.031	202.969	189.028	198.248	630.452	341.003	524.553	1	AT3G09405
103.292	232.137	51.9066	1038.17	1088.02	1253.05	1162.47	744.758	1770.03	1	AT3G09940
11.2311	6.98876	2.96921	92.6849	92.063	84.3022	127.509	94.0287	117.13	1	AT3G09960
171.065	116.17	179.198	776.402	950.218	814.551	1086.33	976.165	958.339	1	AT3G10010
83.2775	23.7809	42.9908	223.537	315.055	283.463	724.546	446.17	512.191	1	AT3G10320
314.324	253.22	260.867	1177.51	1173.02	1027.28	1425.91	1027.76	1341.6	1	AT3G10500
0	0	1.49227	2.99772	5.66228	4.8655	6.52181	13.3507	7.23239	1	AT3G10780
26.3107	11.174	14.8684	141.579	133.216	138.349	163.718	123.244	160.265	1	AT3G10815
18.6744	34.9605	29.6664	63.5762	54.9255	66.9684	63.3123	44.2498	70.5813	1	AT3G11020
148.888	104.953	119.999	503.479	497.697	429.092	616.683	584.147	552.237	1	AT3G11080
1.2428	0	0	10.3266	26.6617	18.8552	101.525	69.4069	31.175	1	AT3G11430
597.126	450.549	712.734	1307.47	1525.34	1430.12	1812.63	1614.35	1747.67	1	AT3G11450
21.1267	4.19677	19.2706	37.6174	32.3138	39.1017	130.384	53.0101	87.2779	1	AT3G11570
297.377	256.295	358.145	880.764	1045.72	947.523	1392.08	1472.07	1414.37	1	AT3G12020
3.74466	2.79536	4.45422	10.384	12.9209	13.2358	13.9603	16.3066	11.4004	1	AT3G13170
1690	1954.08	1879.02	4864.24	4553.3	4317.88	5683.63	4368.96	5006.4	1	AT3G13330
220.64	166.558	173.271	846.205	909.821	820.162	934.476	617.621	919.861	1	AT3G13380
0	2.79931	4.45002	9.59723	6.46633	8.38265	19.5681	22.1746	24.9473	1	AT3G13600
34.8745	9.78806	16.3192	129.444	98.5391	82.2956	938.447	391.322	502.242	1	AT3G13610
11.2536	8.38312	14.8571	61.6997	75.0922	57.7653	88.3918	38.2955	59.0141	1	AT3G13782
441.108	302.176	498.043	879.781	1037.28	763.942	3507.42	2529.48	3421.8	1	AT3G13790
286.863	103.362	175.434	806.1	909.102	838.516	2238.15	1347.31	1754.84	1	AT3G13950
1309.27	1190.82	1137.86	2742.68	3087.93	2551.18	7249.97	4715.46	6397.21	1	AT3G14050
581.749	516.398	554.016	1428.25	1638.56	1439.13	1989.86	1835.05	1778.66	1	AT3G14205
68.2917	83.95	158.561	20.6299	17.7738	20.957	348.358	275.915	270.281	1	AT3G14440
0	4.20039	0	50.7457	38.7979	37.7699	68.9682	71.5489	42.678	1	AT3G14460
101.7	111.959	63.6941	498.08	402.371	325.73	564.55	496.496	455.62	1	AT3G14470
840.257	713.423	750.124	2042.15	2147.22	1992.59	4196.39	3878.57	3157.24	1	AT3G14620
27.3578	43.361	14.827	173.474	234.263	155.656	671.414	553.812	427.921	1	AT3G14680
12.4994	4.19188	14.8549	29.7207	33.1059	27.1483	56.7599	57.4666	27.9604	1	AT3G14700
1.24572	2.7965	2.96731	8.87801	8.88455	14.6446	13.9646	6.72916	28.015	1	AT3G14710
146.228	84.6764	104.984	234.472	262.929	265.703	281.507	273.516	237.914	1	AT3G15390
140.819	152.397	151.353	236.119	482.174	257.972	3083.22	1841.12	2810.24	1	AT3G15500
49.127	23.7306	29.8223	131.941	113.025	106.013	148.77	98.7696	147.279	1	AT3G15518
0	0	0	4.52943	7.27147	3.4771	8.37892	10.5409	5.15337	1	AT3G15534
404.668	293.842	380.803	939.057	887.095	916.66	1010.66	1010.4	1010.6	1	AT3G15920
416.954	422.501	491.818	988.809	1198.27	833.408	1416.53	2090.19	1632.65	1	AT3G15950
42.2208	46.1716	51.8677	104.636	115.529	117.353	150.891	161.094	91.4747	1	AT3G15990
201.874	187.353	224.059	65.1327	63.8055	82.9713	433.813	306.547	512.473	1	AT3G16150
192.086	212.441	232.556	455.805	387.463	442.915	535.814	496.692	545.564	1	AT3G16565
0	4.20045	0	18.667	12.9488	9.06093	19.5817	53.6449	11.403	1	AT3G17110
7.48396	6.98942	8.90611	19.2671	20.9976	25.7847	36.3009	23.0391	25.9206	1	AT3G17280
128	78.34	75.5994	317.893	285.17	309.327	354.833	315.178	393.795	1	AT3G17420
42.5101	35.2397	29.0251	211.922	234.273	199.503	267.595	285.276	227.191	1	AT3G18100
338.9	279.846	343.768	770.458	811.147	841.174	1051.63	1066.29	1067.75	1	AT3G18480
156.4	124.534	205.957	707.762	778.028	743.402	766.612	712.225	795.397	1	AT3G18640
678.913	813.281	835.093	2325.32	2363.53	2142.95	2448.65	2075.41	2534.55	1	AT3G19190
73.3721	72.734	77.1017	150.599	252.841	195.438	311.959	206.104	203.568	1	AT3G19270
82.0896	77.725	88.5556	182.784	235.958	219.273	362.459	453.391	265.387	1	AT3G19370
155.169	106.342	103.879	260.266	336.544	248.515	884.674	580.792	688.037	1	AT3G19580
301.417	180.53	229.605	839.58	963.905	847.822	894.321	956.16	888.293	1	AT3G19670
115.496	68.5567	96.3286	225.507	238.327	234.696	257.07	278.754	258.82	1	AT3G20780
59.6439	75.5438	68.1849	161.506	138.951	124.297	288.714	215.927	267.049	1	AT3G21230
296.287	337.307	303.608	760.3	711.851	656.508	810.548	827.254	758.522	1	AT3G21290
28.8232	5.58689	16.357	49.9391	108.187	62.5613	669.723	598.87	709.19	1	AT3G21520
129.438	62.9326	99.372	540.939	541.19	446.524	491.623	386.826	584.469	1	AT3G21780
1029.11	1159.39	891.228	2385.27	2374.93	2155.38	2272.05	2304.64	2491.95	1	AT3G22170
199.579	212.477	256.796	626.211	667.077	627.183	683.197	617.23	660.443	1	AT3G22460
2.50603	12.5786	0	38.0037	48.4693	60.5335	48.4003	67.9022	49.6729	1	AT3G22620
21.1408	23.7785	16.3099	56.1046	37.9666	64.9138	63.3231	36.5985	44.6608	1	AT3G22670
98.3789	121.656	127.579	150.862	273.813	372.457	507.408	646.236	228.315	1	AT3G22740
168.507	163.772	146.591	490.109	585.02	469.969	519.911	668.192	450.675	1	AT3G22790
640.2	593.34	574.805	1250.55	1161.03	1261.44	1156.05	1453.17	1258.41	1	AT3G23070
18.754	11.1778	11.8852	69.124	58.9437	68.2087	104.211	67.0248	90.0805	1	AT3G23240
12.4961	2.80552	7.44184	57.1134	55.7703	51.7727	99.7752	93.3961	165.995	1	AT3G23250
536.12	553.87	413.717	169.108	191.445	136.789	1626.78	1321.99	1962.71	1	AT3G23550
664.729	576.474	553.122	1289.7	1273.58	1241.67	1389.31	1401.9	1377.68	1	AT3G23900
21.2601	2.7943	8.91474	34.9455	29.0677	31.3159	26.9821	45.9468	35.198	1	AT3G23930
524.848	579.339	463.706	1028.35	1091.54	1065.72	1218.46	1136.39	1104.45	1	AT3G23980
84.4799	99.3298	97.8239	278.698	250.438	285.631	327.839	197.652	355.411	1	AT3G24090
37.2396	26.5857	63.7143	135.52	148.657	143.926	155.557	139.93	154.917	1	AT3G24630
76.9904	48.9699	47.4218	151.795	119.568	169.045	170.451	209.327	143.449	1	AT3G24840
9.92554	8.39632	4.44436	72.8689	89.6826	95.7437	154.637	142.904	196.563	1	AT3G24982
23.5368	26.5966	22.2092	109.457	175.347	130.094	206.853	225.358	206.106	1	AT3G25495
277.757	237.923	216.247	1201.84	1128.76	990.582	2752.04	2019.29	2136.89	1	AT3G25610
53.7265	50.3064	46.0435	163.383	137.273	143.428	416.885	315.242	467.149	1	AT3G25780
668.811	748.747	899.676	1952.15	1945.44	1789.49	2187.32	2316.63	2113.8	1	AT3G25840
267.708	184.267	170.043	728.668	851.209	735.729	984.146	896.395	1011.31	1	AT3G26020
331.984	272.762	280.218	646.552	638.17	605.912	769.207	698.379	754.108	1	AT3G26090
726.196	546.913	594.554	1846.11	1958.12	1835.11	2816.98	2231.72	2502.15	1	AT3G26170
500.005	383.24	419.636	1718.21	1831.26	1743.44	1905.23	1646.62	1673.06	1	AT3G26220
110.938	31.7873	51.0069	649.433	699.305	660.838	1333.97	890.798	1169.85	1	AT3G26440
245.15	190.202	179.453	663.488	634.088	544.243	673.204	512.001	724.677	1	AT3G26500
402.314	348.39	361.583	1318.9	1240.93	1176.37	1378.52	1369.88	1445.98	1	AT3G26600
0	0	0	10.3351	8.08527	6.98835	19.5742	16.3988	13.5187	1	AT3G26820
409.756	261.643	165.972	912.154	1000.99	971.7	2255.01	1651.6	1899.23	1	AT3G26840
0	0	0	2.95476	4.04283	2.0962	4.6606	3.85703	2.07946	1	AT3G26940
8.69802	5.59585	10.376	19.1741	23.4277	25.837	38.1848	20.2433	15.5866	1	AT3G27860
81.8403	74.1758	34.0665	267.734	214.925	227.895	313.959	340.086	307.943	1	AT3G27870
0	2.80026	0	20.58	20.2063	18.8876	18.6397	36.755	27.0683	1	AT3G28153
13.7561	5.58863	13.372	49.8138	70.2469	43.8431	658.738	441.296	530.05	1	AT3G28210
371.994	559.444	415.228	64.9997	113.896	92.812	1484.27	1440.13	1300.03	1	AT3G28300
47.2708	40.5607	37.0722	174.289	159.94	141.67	276.56	203.148	209.764	1	AT3G28340
465.732	382.371	541.537	989.28	896.522	939.793	1062.43	894.352	1029.51	1	AT3G28480
4.97399	15.3863	11.8615	652.533	617.97	570.283	575.5	444.991	823.658	1	AT3G28580
112.989	81.1512	85.9479	764.021	681.863	749.621	677.152	575.953	905.443	1	AT3G28890
368.158	250.194	338.498	909.137	853.597	898.725	1127.1	1083.16	1064.49	1	AT3G29075
62.7765	26.0447	15.8137	188.519	191.099	172.357	434.347	370.2	345.591	1	AT3G29250
319.424	407.077	327.615	927.296	848.228	887.414	900.567	951.167	1028.56	1	AT3G29760
6.19695	0	4.44252	14.7016	31.5113	19.5777	54.0359	36.7306	47.8664	1	AT3G30120
36.3939	33.5159	61.0119	103.039	118.689	75.6992	113.467	70.5638	99.1357	1	AT3G43430
22.3164	18.1947	38.5076	146.341	202.808	187.366	191.92	282.167	165.431	1	AT3G44050
290.092	149.629	123.118	1887.47	2553.21	2199.42	14368	7356.53	9011.26	1	AT3G44300
4.98769	2.79709	0	54.8097	39.588	42.5392	70.7713	62.4635	95.4564	1	AT3G44326
1.25723	0	5.98875	17.623	6.51989	15.4793	25.2664	12.4009	9.42188	1	AT3G44770
3.72904	1.39962	1.48289	0	0	0	21.4307	10.6095	21.8322	1	AT3G44830
942.399	877.98	736.073	315.438	411.898	397.354	3135.2	2800.16	3451.77	1	AT3G44860
2.47902	1.39965	1.48093	34.5526	43.6327	25.1716	30.7456	28.9973	24.974	1	AT3G45095
15089.1	15180.3	11051.9	5493.63	4459.06	4982.67	26953.2	36766.9	30303.7	1	AT3G45140
9.67978	16.0827	19.3754	46.8813	55.9271	32.436	52.0498	29.8459	34.7942	1	AT3G45638
3231.1	3037.52	2769.11	7260.91	7507.17	7020.05	7356.61	6076.38	8263.35	1	AT3G45640
31.6688	12.5694	1.49607	110.724	129.884	100.174	379.244	178.483	193.78	1	AT3G46080
533.008	564.777	519.737	1264.55	1394.73	1361.45	1380.29	1063.47	1410.7	1	AT3G46440
2.48507	1.3983	2.96378	0.737514	0	0	202.008	99.2091	100.732	1	AT3G46660
78.3616	32.1695	71.1759	172.789	259.3	172.386	377.133	185.84	295.972	1	AT3G46690
215.771	230.922	238.469	531.822	505.798	454.381	575.743	455.035	512.877	1	AT3G46920
95.7079	88.1291	90.4293	232.392	199.535	212.946	326.884	248.619	338.688	1	AT3G46930
88.0924	78.3651	87.4069	379.819	458.107	330.554	821.623	559.041	659.355	1	AT3G47780
11.179	12.5916	8.89246	40.5415	21.0048	42.6045	39.1183	21.2159	32.2192	1	AT3G47840
42.8744	9.77197	32.8284	74.3069	70.2335	70.6285	259.411	125.206	151.235	1	AT3G48020
155.271	76.948	114.122	972.311	1009.84	958.929	1193.1	939.241	1056.97	1	AT3G48080
15.2156	12.5808	16.4715	48.2447	29.0297	35.8988	69.6948	34.9033	37.8967	1	AT3G48180
372.673	414.391	338.993	1121.73	1176.57	1143.9	1031.55	1155.52	1005.86	1	AT3G48190
8.70811	4.17596	10.3543	70.3025	133.279	89.4805	482.465	174.168	95.7655	1	AT3G48580
223.288	135.844	122.76	600.979	568.871	551.531	626.416	672.941	666.953	1	AT3G48670
140.515	121.691	164.578	539.595	679.364	549.343	651.861	692.529	606.578	1	AT3G48710
2.51071	1.39746	0	26.8859	25.8535	18.7675	41.8817	28.6384	26.8741	1	AT3G48920
248.23	267.201	275.622	787.951	809.472	772.741	925.961	900.646	871.379	1	AT3G49060
5242.27	2602.11	3176.56	8940	10867.4	10651.9	44333.7	31487.8	30747.1	1	AT3G49120
225.004	110.508	127.496	520.939	622.025	595.509	857.703	589.666	636.812	1	AT3G49210
7.49307	0	2.96957	122.469	103.336	66.1371	153.51	103.487	269.284	1	AT3G49340
47.2134	44.7676	63.7358	170.334	147.838	121.51	198.377	162.927	162.109	1	AT3G49370
322.964	320.383	417.953	1059.3	1134.26	995.245	1246.19	1281.57	1354.21	1	AT3G49601
125.839	664.146	112.764	36.9994	25.8456	41.8379	3263.92	1399.41	3308.57	1	AT3G49620
0	0	0	3.69874	4.04328	2.79401	33.5577	16.3779	9.35405	1	AT3G50030
65.9087	62.9432	37.0677	163.882	117.131	108.889	173.208	127.133	147.486	1	AT3G50140
23.6683	54.5319	17.8037	58.4454	70.2689	84.3814	202.953	195.15	146.302	1	AT3G50280
530.454	416.196	395.669	935.445	914.759	958.863	918.947	961.106	881.373	1	AT3G50360
2287.67	2093.34	2222.55	7320.64	7266.11	6775.71	7747.07	7269.03	7760.57	1	AT3G50950
377.94	132.887	257.966	947.53	1023.51	927.78	1640.88	948.003	1391.98	1	AT3G51330
1039.3	843.63	994.261	2046.33	2466.54	2101.94	3620.59	2816.27	3506.88	1	AT3G51430
226.844	150.994	140.975	684.817	726.886	617.683	1123.59	868.509	945.99	1	AT3G51440
11.2124	16.7787	19.288	49.5738	48.4609	36.9586	91.2346	38.449	53.9524	1	AT3G51540
683.707	276.971	326.152	1263.96	1188.31	1533.11	2046.94	1625.46	2313.52	1	AT3G51860
365.818	278.125	341.521	790.175	898.789	717.425	902.735	711.546	897.393	1	AT3G51890
793.425	713.575	708.339	1709.33	1662.66	1582.95	1772.53	1499.2	1705.89	1	AT3G52240
0	0	0	2.21962	11.3213	2.09543	102.538	52.982	49.8861	1	AT3G52780
311.728	437.907	366.427	887.301	790.065	837.187	818.072	812.073	836.84	1	AT3G53090
6.22203	8.39128	8.89848	191.36	157.513	131.875	209.504	162.649	193.11	1	AT3G53150
13.6886	5.59417	10.3816	34.7262	33.9257	27.2121	75.4211	55.8194	45.6815	1	AT3G53160
174.978	130.137	152.603	488.881	472.643	348.687	641.816	540.58	338.999	1	AT3G53230
30.1652	15.2512	31.2581	94.8988	94.841	80.0373	102.177	146.542	111.22	1	AT3G53350
12.6176	32.1039	11.9429	140.418	129.992	82.3657	297.54	218.98	85.3484	1	AT3G53980
265.689	286.835	291.919	612.92	607.547	581.94	724.672	659.957	784.903	1	AT3G54100
71.0716	32.1537	40.0721	431.828	437.733	342.933	787.494	506.101	741.486	1	AT3G54150
0	1.40011	0	6.64439	7.2768	6.28946	6.52476	1.92921	6.23933	1	AT3G54625
245.128	306.417	422.338	1206.87	1535	1357.28	1697.76	1714.38	1466.4	1	AT3G54670
485.123	352.745	470.039	1119.43	1177.71	1111.12	1263.12	995.285	1414.92	1	AT3G55880
41.6391	4.18743	4.4787	97.619	113.037	94.8232	194.33	112.804	118.251	1	AT3G55890
81.9351	65.7632	53.3441	240.136	231.871	207.495	344.642	296.233	294.222	1	AT3G56320
1692.19	1025.95	1413.35	7177.71	7295.58	5793.8	8383.95	6855.31	6744.74	1	AT3G56400
322.541	325.049	430.593	881.895	990.103	912.381	1296.31	1349.86	1521.26	1	AT3G56410
757.243	526.54	587.476	2077.61	2015.99	1669.26	2307.62	1834.94	2254.05	1	AT3G56710
27.3111	32.1822	35.5625	77.342	94.5259	75.4535	127.611	119.654	105.006	1	AT3G56870
0	0	0	4.54238	6.48795	4.86164	7.47578	4.74761	9.27705	1	AT3G56891
434.999	747.978	1503.25	26367.8	22138.5	25078.7	23572.2	18144.2	32645.7	1	AT3G57260
748.523	818.846	829.274	2727.52	2668.96	2648.25	2698.8	2707.08	2405.12	1	AT3G57300
13.6755	1.39881	4.4477	47.9673	45.2378	38.3956	109.889	92.4875	59.211	1	AT3G57380
0	0	0	0	3.23952	3.49846	207.258	124.521	161.375	1	AT3G57510
252.064	213.43	180.94	600.647	515.055	547.982	811.945	726.593	773.993	1	AT3G57630
32.3033	13.9899	14.8222	69.3118	82.4018	67.7388	94.0665	105.085	80.0163	1	AT3G57720
1.24815	0	11.876	14.0924	27.4503	9.74963	26.9833	9.58825	13.4689	1	AT3G57740
103.15	92.3285	85.9771	234.56	259.318	201.791	217.927	229.385	236.895	1	AT3G57980
369.8	393.203	420.758	1417.26	1304.79	1419.89	1593.8	1455.96	1422.53	1	AT3G58110
52.0756	53.1836	37.0276	141.207	171.295	128.634	258.996	254.123	192.474	1	AT3G58160
1.24676	0	0	5.92464	8.88564	12.5503	19.552	19.2158	5.18692	1	AT3G58380
197.073	202.952	183.632	540.311	480.77	448.906	656.843	749.136	537.997	1	AT3G59140
0	1.40009	0	2.96334	4.04376	5.58617	21.4407	11.5506	13.5063	1	AT3G59340
131.555	97.951	72.5996	320.309	290.047	327.71	383.781	309.841	323.386	1	AT3G59570
962.461	1019.96	850.655	2440.03	2367.92	2247.78	2528.79	2223.29	2587.16	1	AT3G59660
93.1544	96.5364	60.7641	381.068	403.132	372.274	497.365	374.189	435.49	1	AT3G59700
2.52043	1.39728	0	10.4996	11.3132	2.77486	73.5285	22.8238	72.1812	1	AT3G59930
68.2834	26.5848	66.6817	170.907	210.864	169.763	339.982	365.684	306.687	1	AT3G60110
2.48645	0	0	2.2138	7.27124	7.68043	191.864	123.346	301.302	1	AT3G60120
21.1254	8.39364	7.4116	162.258	676.977	245.79	9033.85	5098.96	8164.94	1	AT3G60140
64.937	18.1682	19.3048	148.429	157.467	128.147	233.587	164.903	165.78	1	AT3G60966
364.791	342.863	357.256	1000.65	958.783	944.301	1106.3	1215.18	1105.17	1	AT3G61010
35.1382	44.8453	28.3214	498.621	484.599	356.91	498.544	274.818	417.367	1	AT3G61190
40.3365	34.8966	23.8692	256.577	235.732	184.933	232.444	177.452	258.355	1	AT3G61198
654.698	372.464	488.937	3680.02	3585.94	3492.44	4304.03	3579.69	3754	1	AT3G61280
59.5874	64.3644	57.7888	128.902	131.69	132.743	129.474	188.168	118.522	1	AT3G61380
1.47703	0	1.75814	34.2557	29.6285	30.5871	164.789	111.317	109.925	1	AT3G61390
96.8178	72.7615	75.5667	313.737	344.983	310.918	407.991	376.385	440.851	1	AT3G61570
89.4246	107.73	111.152	297.764	308.611	327.58	380.011	328.877	306.617	1	AT3G61800
5.03209	0	1.48977	5.98937	12.1052	4.85149	351.379	204.325	230.756	1	AT3G61930
870.32	807.325	794.253	1645.03	1723.43	1683.61	1950.44	1614.15	1931.55	1	AT3G61960
167.055	139.803	130.598	322.141	386.05	300.44	560.382	479.292	385.814	1	AT3G61990
163.937	92.3408	69.6542	349.334	376.475	366.704	794.491	432.096	609.093	1	AT3G62590
624.576	744.649	740.406	1631.6	1447.99	1496.49	1896.97	1753.79	1589.18	1	AT3G62900
851.798	228.13	303.625	1511.33	1534.38	1305.92	3811.35	2620.5	3181.56	1	AT3G63380
977.475	1173.03	1037.94	2671.32	2612.41	2583.59	2737.5	2694.39	2690.7	1	AT4G00800
198.441	169.338	128.87	548.113	499.328	508.864	633.488	613.371	443.136	1	AT4G00900
65.7286	41.9852	102.204	191.269	214.923	243.258	237.561	289.806	222.618	1	AT4G00930
13.7261	36.342	32.6605	78.5908	73.4893	65.4931	110.757	52.7747	51.8292	1	AT4G00960
244.443	284.07	303.71	676.522	715.031	784.774	637.17	702.85	705.086	1	AT4G00990
70.7354	72.7649	40.0025	150.197	157.548	155.128	159.29	162.175	143.503	1	AT4G01030
7.47053	0	10.3826	51.0178	52.4927	70.4351	110.774	49.999	108.952	1	AT4G01360
24.7749	20.8655	35.4165	281.721	334.731	279.615	627.505	425.434	367.285	1	AT4G01430
333.796	187.23	233.239	708.267	654.842	645.228	948.144	912.57	826.29	1	AT4G01700
510.178	401.378	456.402	936.7	989.815	889.557	962.337	952.529	975.417	1	AT4G02030
38.461	39.1829	37.0362	157.512	218.955	196.381	545.89	470.238	333.847	1	AT4G02280
318.305	355.351	316.919	804.744	855.235	825.001	977.61	928.304	867.507	1	AT4G02560
50.7642	53.1986	37.0083	294.39	312.728	296.639	359.69	286.452	303.002	1	AT4G02660
21.0789	29.3907	25.179	202.993	226.238	217.416	198.439	241.553	196.632	1	AT4G02710
81.8596	137.149	105.171	339.182	313.493	313.142	373.57	352.555	323.504	1	AT4G03230
115.905	39.1473	62.3239	341.263	357.792	315.13	548.306	411.233	364.099	1	AT4G03320
296.856	181.88	294.93	1079.84	986.421	938.711	1596.41	1198.74	1529.92	1	AT4G03450
182.216	96.5754	54.7954	745.494	837.099	769.116	727.641	794.489	754.406	1	AT4G04410
154.358	130.056	94.9287	466.407	452.331	474.387	683.412	530.099	495.138	1	AT4G04695
4.98769	0	2.96798	13.334	10.4968	12.5423	45.6006	35.5164	75.6786	1	AT4G05100
0	0	1.48182	2.94462	4.04098	6.99108	8.38657	12.5577	4.16156	1	AT4G08112
3.72197	0	1.48137	23.5532	37.971	30.0482	51.2315	89.7878	102.952	1	AT4G08115
356.361	237.403	229.18	986.249	989.923	861.945	1558.8	1068.9	1047.51	1	AT4G08290
113.285	114.672	72.6813	229.894	226.165	212.072	531.642	355.943	366.411	1	AT4G08300
246.211	226.598	256.504	792.777	931.399	766.43	810.171	877.467	898.446	1	AT4G08310
131.866	104.897	139.394	293.206	323.918	364.286	392.954	366.804	359.289	1	AT4G08580
1.24891	4.19257	4.45512	17.8137	18.5729	32.0351	194.497	70.9391	132.617	1	AT4G08780
2.49682	0	0	22.9964	15.3467	20.9035	20.4795	12.4731	30.0626	1	AT4G09300
2.47889	0	2.96173	7.35121	8.88777	10.4878	27.0177	14.4982	13.5271	1	AT4G10580
3.79329	5.58388	1.4946	15.046	20.9835	9.68023	107.847	111.627	99.5828	1	AT4G10860
125.3	142.74	234.063	491.631	528.404	495.512	618.557	644.09	658.359	1	AT4G10930
124.079	89.5593	120.001	259.853	261.775	222.926	373.547	377.503	362.948	1	AT4G10960
28.644	20.9748	19.2856	114.636	128.425	119.963	166.652	190.394	154.625	1	AT4G11080
28.5262	4.19845	4.4438	392.144	395.099	304.758	505.858	383.474	324.548	1	AT4G11170
0	0	0	22.9351	9.70397	9.77875	27.9649	16.3767	14.5503	1	AT4G11340
12.7622	5.92252	18.8363	34.834	50.3126	27.2346	81.2733	74.0255	61.5642	1	AT4G11350
1.24278	5.59695	0	10.3261	11.3121	9.07975	48.439	32.7822	41.5729	1	AT4G11480
0	1.40006	0	3.71916	6.47202	3.48813	20.5108	11.5222	8.30287	1	AT4G11500
260.394	313.499	312.52	854.659	817.685	817.219	975.42	803.865	883.268	1	AT4G11670
932.03	1020.67	729.205	3437.77	3042.59	2941.81	3171.03	3515.93	3035.82	1	AT4G11830
514.952	488.374	522.977	1809.5	1688.6	1696.02	2120.17	1759.02	1970.68	1	AT4G11840
957.663	916.628	1093.25	3091.52	3002.39	2865.56	3736.54	3031.44	3798.48	1	AT4G11850
624.306	629.676	607.481	1470.6	1456.69	1351.32	1468.04	1571.29	1439.06	1	AT4G11900
200.748	69.8992	129.122	436.277	601.681	448.878	695.34	444.635	556.889	1	AT4G11910
151.263	155.353	186.617	632.467	601.148	657.16	687.554	657.067	625.289	1	AT4G12010
373.567	417.426	400.843	1365.57	1308.74	1254.73	1398.98	1450.86	1381.02	1	AT4G12020
145.253	106.34	81.4989	400.733	383.758	366.079	832.726	659.025	705.911	1	AT4G12120
766.516	413.375	398.735	108.965	89.6203	64.6011	1380.25	1835.47	1444.05	1	AT4G12490
77.0668	81.134	81.5359	267.082	332.826	289.739	291.492	387.365	333.485	1	AT4G12670
50.8934	46.1752	29.6344	109.74	87.2553	99.212	126.681	117.736	94.6144	1	AT4G13120
36.826	37.7525	22.4748	89.7852	86.2176	71.0639	108.669	85.8124	79.8072	1	AT4G13395
20.1688	11.2348	17.8397	56.505	42.5926	66.4983	71.4181	80.0484	94.3048	1	AT4G13493
686.427	601.898	670.768	3253.72	3085.9	3011.42	3526.63	3093.37	3323.32	1	AT4G13900
188.616	102.152	162.969	885.648	945.291	839.957	1281.78	948.986	984.802	1	AT4G13920
0	0	0	4.4202	4.04199	1.39833	6.52434	0.965859	2.08092	1	AT4G14250
373.044	333.141	321.698	834.387	903.692	853.165	1047.45	1070.56	989.073	1	AT4G14350
0	4.20038	0	5.88763	13.7417	2.09799	114.639	70.5519	105.115	1	AT4G14368
7.44201	11.1957	2.96259	411.301	458.119	350.881	513.307	361.236	464.963	1	AT4G14370
5.04801	8.37523	1.49307	19.5274	25.8365	18.6854	25.1035	20.8498	41.1275	1	AT4G14450
28.627	11.1879	14.8319	69.4687	82.3898	71.1631	66.108	84.6744	70.5912	1	AT4G14490
127.828	85.3577	80.007	653.116	563.937	605.817	723.783	634.176	603.107	1	AT4G14610
82.6324	60.0666	52.0238	156.352	254.326	147.445	679.107	469.448	400.34	1	AT4G14630
157.366	194.565	225.074	554.079	624.611	533.593	1001.61	1316.96	1050.15	1	AT4G14760
82.5131	51.7279	101.052	254.804	262.25	246.366	282.04	292.125	290.878	1	AT4G15030
13.7845	20.951	17.8437	5.21722	8.07366	6.95143	75.3441	41.0725	52.7258	1	AT4G15120
263.254	267.676	172.217	964.447	987.959	884.204	1156.48	1190.09	1185.94	1	AT4G15233
9.91688	16.7956	11.8478	56.6132	62.2166	40.5526	101.552	104.381	125.905	1	AT4G15236
16.2187	9.78476	8.90681	54.8522	57.3387	52.9571	126.584	91.1749	105.743	1	AT4G15270
9.9595	6.99213	5.93325	59.8787	48.4637	43.9484	176.903	143.333	172.303	1	AT4G15280
129.308	82.5284	109.714	18.4511	37.1594	36.2995	271.924	397.848	222.289	1	AT4G15440
980.419	515.553	922.662	2043.07	2868.01	2221.4	4805.64	2770.35	3586.16	1	AT4G15610
42.1811	46.1803	41.4798	216.383	294.904	253.693	475.095	467.364	310.974	1	AT4G16680
15.2555	11.4903	44.8479	0.884579	0	0.833658	292.217	56.1135	111.783	1	AT4G16740
135.101	221.147	134.763	836.571	791.855	698.528	1172.07	1379.37	1257.06	1	AT4G16870
1.24351	5.59646	0	14.0244	11.3119	10.4738	13.9719	18.3087	11.4291	1	AT4G17220
394.474	454.767	428.268	817.474	907.366	866.777	888.404	832.662	995.197	1	AT4G17250
3.73225	5.59448	7.4147	18.465	17.771	20.2376	29.7972	9.62688	13.4989	1	AT4G17280
326.069	354.948	283.675	695.757	883.4	667.053	1727.13	1122.18	1656.37	1	AT4G17500
62.1903	93.7117	69.6924	182.383	176.906	162.618	196.482	197.399	208.741	1	AT4G17750
110.343	95.1719	90.345	227.235	263.407	238.401	501.228	516.014	442.187	1	AT4G18050
225.305	239.58	145.236	520.319	541.852	541.515	767.205	741.238	659.017	1	AT4G18140
1428.67	1763.38	1858.93	3431.1	3635.91	3806.84	3764.64	4004.13	3953.02	1	AT4G18240
1.24328	0	0	1.47594	14.5424	2.79283	531.816	207.174	141.297	1	AT4G18350
22.3992	16.7826	16.3138	50.9798	52.5042	36.2832	70.7657	38.4969	37.3762	1	AT4G18470
7.44489	9.80364	16.3018	27.9768	29.8901	19.5533	45.6335	66.6445	36.377	1	AT4G18490
265.114	285.56	347.951	759.644	892.892	799.426	898.217	948.766	807.742	1	AT4G18600
166.955	120.245	149.858	395.157	403.03	354.227	423.583	409.441	363.122	1	AT4G18890
1.26163	4.18754	2.98548	9.76086	22.6066	10.3827	73.4559	36.0282	63.7584	1	AT4G18980
9.98406	1.39773	7.42324	19.2805	20.9967	24.3839	134.953	57.5634	62.1899	1	AT4G18990
11.1585	4.19874	13.3297	22.7976	31.5119	37.7522	48.4457	99.5286	50.9809	1	AT4G19050
3.74955	6.98656	1.48545	12.6301	16.1493	10.442	19.5405	22.0306	15.5342	1	AT4G19080
21.1104	41.9742	28.1568	65.5818	77.5579	68.4561	78.2398	73.3122	70.685	1	AT4G19090
223.613	160.888	271.234	517.551	565.508	569.181	598.87	684.587	559.112	1	AT4G19190
122.351	68.4834	100.97	208.478	281.024	211.749	561.187	351.95	387.566	1	AT4G19370
1124.19	1319.32	1079.6	2657.36	2570.45	2477.82	2690.39	2677.76	2479.23	1	AT4G19510
469.599	456.322	470.872	2969.38	3295.98	2764.53	3220.09	2513.16	3058.94	1	AT4G19520
351.135	298.066	271.111	651.449	664.941	617.773	607.366	705.787	678.067	1	AT4G19610
638.224	645.611	585.486	1330.56	1397.61	1256.15	1988.23	1774.82	1947.73	1	AT4G19880
111.968	90.1351	85.787	710.012	661.104	658.093	874.045	852.827	683.013	1	AT4G19990
109.134	97.9656	111.091	233.201	290.065	225.084	248.74	256.962	217.417	1	AT4G20060
725.047	457.374	606.036	1813.06	1820.43	1527.94	2871.22	2094.12	2793.45	1	AT4G20110
508.367	303.556	369.129	1137.61	1615.67	1108.72	2987.59	2511.26	2288.75	1	AT4G20860
300.513	138.515	171.904	1086.15	1325.75	1018.46	1311.45	923.155	1032.21	1	AT4G21120
29.8266	43.3664	25.2002	87.7762	72.7058	83.7884	94.9939	91.5607	75.8477	1	AT4G21170
137.707	162.331	128.883	313.529	290.056	324.283	456.465	437.436	341.138	1	AT4G21326
913.079	817.255	876.995	2005.54	1879.31	2037.96	2880.39	2662.3	2377.58	1	AT4G21380
0	0	0	2.96291	5.66117	4.18974	9.32193	25.0283	25.9745	1	AT4G21440
170.548	145.438	173.544	450.911	507.255	411.59	574.472	492.553	562.595	1	AT4G21534
2.4841	5.59632	14.8205	16.9526	69.4777	20.9536	76.3745	49.185	38.4563	1	AT4G21680
32.6834	37.696	31.2797	614.895	536.924	588.333	667.716	548.274	991.071	1	AT4G21840
68.5606	35.8696	59.9129	199.15	202.107	190.663	249.947	165.708	230.859	1	AT4G21903
98.5895	69.8869	74.2315	186.124	209.16	154.666	353.673	282.07	231.143	1	AT4G22530
16.3509	4.1882	11.9191	69.6077	42.7888	60.3384	113.458	90.3749	73.1975	1	AT4G22950
1.24378	2.79814	0	14.0282	6.46391	6.28363	14.9031	7.70725	12.4668	1	AT4G22960
37.3013	18.1841	32.6178	96.6868	81.5889	83.767	180.661	145.456	154.769	1	AT4G22980
536.361	467.25	498.596	1014.47	1014.28	1006.69	963.508	1044.26	933.615	1	AT4G23130
886.473	771.478	966.66	1930.6	1761.23	1679.31	2106.99	1778.82	2182.32	1	AT4G23170
342.712	242.054	186.719	949.753	918.581	717.416	1393.43	1079.5	1102.93	1	AT4G23190
1101.81	1232.57	1050.81	2647.89	2780.7	2519.89	2990.67	2875.57	2898.61	1	AT4G23270
45.2843	43.6285	29.9122	132.207	156.128	146.434	186.745	140.487	111.657	1	AT4G23450
190.968	212.729	239.95	781.908	802.329	771.053	842.188	870.469	686.614	1	AT4G23540
405.783	117.544	161.49	1083.73	1161.82	1004.86	3016.27	1875.71	2308.58	1	AT4G23700
9.93286	2.79887	0	15.4709	25.0491	11.1799	231.97	149.589	125.818	1	AT4G24000
185.077	187.474	125.977	520.414	498.46	497.282	540.204	330.77	567.469	1	AT4G24040
3968.57	3608.87	4266.91	20723.1	19512.5	21778.9	18918.3	15307.5	20763.4	1	AT4G24190
535.948	510.708	514.441	1106.66	1117.82	1042.01	1221.56	986.946	1192.09	1	AT4G24400
167.646	117.527	105.218	364.029	294.881	358.341	399.58	380.054	304.564	1	AT4G24970
60.8733	42.0886	56.6228	537.02	490.763	491.864	775.474	450.479	655.993	1	AT4G25070
71.9178	123.161	130.34	231.683	218.157	235.589	229.182	243.48	273.617	1	AT4G25120
1097.42	756.46	961.389	1915.31	2078.99	2025.19	3669.01	2784.1	3438.68	1	AT4G25900
791.199	738.712	819.578	1581.79	1679.58	1645.54	2104.02	1897.93	2225.25	1	AT4G25940
269.304	173.205	280.981	624.259	590.191	589.632	784.192	533.239	681.499	1	AT4G26060
637.331	574.937	643.174	1344.6	1312.28	1302.81	1570.73	1401.41	1579.25	1	AT4G26070
184.767	198.734	219.213	1102.61	1150.57	978.673	1248.38	1175.77	1128.75	1	AT4G26090
142.607	205.731	260.687	531.82	852.424	685.067	1005.22	1184.45	899.877	1	AT4G26190
18.661	11.189	7.41466	82.722	88.8552	66.2959	158.298	92.4193	134.99	1	AT4G26200
187.573	158.092	182.3	806.484	826.454	762.66	1701.63	1276.71	1423.82	1	AT4G26270
14.1923	16.2546	10.0918	52.5642	63.5005	56.393	174.281	99.0389	129.183	1	AT4G26470
378.539	422.586	496.348	884.374	865.293	891.584	938.023	1168.87	1071.01	1	AT4G27180
3.72266	1.39934	2.96308	58.1595	61.4036	49.6148	79.1799	85.9207	69.6746	1	AT4G27220
306.727	256.042	232.665	1599.79	1770.09	1063.85	2476.65	1389.05	1323.25	1	AT4G27260
37.2048	26.5907	39.9929	136.095	136.549	141.901	119.246	219.287	137.316	1	AT4G27370
2743.97	2388.4	2659.93	5728.17	5543.83	5440.57	6273.29	5678.71	6201.03	1	AT4G27500
9.95243	5.5945	8.89756	20.6802	21.8099	19.54	24.2103	30.8069	23.8831	1	AT4G27852
185.3	204.628	112.283	441.739	500.772	430.106	1022	1045.35	823.082	1	AT4G27860
31.9965	29.8494	23.2556	63.4245	64.2581	75.517	127.066	69.7168	133.016	1	AT4G28085
516.63	548.187	488.003	1524.99	1499.96	1597.52	1438.5	1136.13	1600.58	1	AT4G28390
527.133	555.591	457.717	1482.56	1390.52	1202.93	2453.82	1778.21	1943.09	1	AT4G28490
524.216	545.886	579.005	2134.41	2079.86	2020.22	2616.24	2436.27	2692.28	1	AT4G28710
8.72481	5.59452	0	10.364	9.69516	16.0425	92.1929	80.7558	89.2499	1	AT4G28940
817.978	990.98	882.597	2074.31	2007.12	2003.37	2242.61	1764.24	2004.31	1	AT4G29380
54.6682	79.7423	42.9846	223.425	327.183	226.958	321.315	214.987	360.589	1	AT4G29780
6.29791	18.147	25.3484	72.7112	72.6573	90.079	116.229	75.9811	108.152	1	AT4G29850
142.651	159.479	185.133	367.826	340.85	344.415	456.808	440.118	384.667	1	AT4G29940
632.49	551.187	490.64	1449.17	1488.87	1374.23	2474.55	1803.52	2086.49	1	AT4G30490
44.717	60.1596	32.6059	110.57	120.374	129.907	152.747	181.295	101.853	1	AT4G31000
6.20679	9.79466	10.3722	51.5584	65.4413	62.8794	68.9291	58.8651	72.7785	1	AT4G31230
121.064	100.88	95.4624	347.052	342.411	281.731	419.354	277.988	296.72	1	AT4G31240
1.26345	0	0	18.0432	23.4349	15.929	37.2233	16.119	10.2882	1	AT4G31398
328.182	377.973	445.617	1633.92	1666.24	1556.47	1990.34	1943.72	1798	1	AT4G31570
688.152	708.476	746.063	1596.99	1820.92	1627.12	1723.97	1822.03	1752.69	1	AT4G31880
0	1.4001	0	1.47889	4.8518	7.6843	8.38937	7.70928	16.6313	1	AT4G31950
47.2774	58.7414	40.04	6.6478	18.5787	12.5609	712.335	584.322	607.436	1	AT4G31970
91.9519	88.1343	102.278	218.294	232.661	215.074	295.233	256.411	282.634	1	AT4G32450
334.006	330.544	296.69	655.342	666.703	688.274	626.675	675.861	605.448	1	AT4G32730
119.27	39.1721	16.3042	151.152	303.756	189.253	521.56	470.491	382.423	1	AT4G32810
303.537	419.938	448.646	980.82	852.489	843.466	904.735	907.125	918.051	1	AT4G32820
143.804	107.482	108.961	264.265	331.815	312.906	396.102	227.584	306.482	1	AT4G32870
1647.58	1554.99	1500.5	6547.94	6324.12	5642.8	6404.03	4996.38	6994.42	1	AT4G33050
459.03	377.194	317.627	1170.55	1631.31	1256.21	5196.09	3070.75	3380.84	1	AT4G33150
55.3701	62.8771	96.9551	20.9675	33.0943	23.5744	327.466	143.371	214.226	1	AT4G33467
585.844	531.497	600.545	1182.93	1168.87	1127.14	1672.42	1302.81	1514.14	1	AT4G33920
39.688	37.7862	22.2189	68.4216	104.229	74.0931	75.4597	108.186	80.0976	1	AT4G34060
38.5414	15.3868	44.4775	100.366	167.218	66.3185	358.534	232.174	240.995	1	AT4G34131
71.8786	29.2477	91.5889	447.63	336.278	324.647	646.047	737.808	608.587	1	AT4G34135
232.351	244.783	151.194	461.632	501.678	438.562	540.153	561.08	524.798	1	AT4G34140
169.075	127.304	190.878	529.383	483.276	438.951	695.035	608.817	873.361	1	AT4G35110
44.7678	29.3735	31.1368	463.589	367.55	250.584	524.279	499.87	371.832	1	AT4G35180
1.25007	0	0	17.8337	8.88428	10.4448	25.1296	14.3721	10.3589	1	AT4G35190
45.8478	16.7969	50.346	122.724	161.607	123.081	333.559	248.494	201.909	1	AT4G35380
103.24	140.378	102.513	234.46	205.416	265.462	259.592	312.025	270.376	1	AT4G35560
0	0	0	2.22911	4.04465	4.88453	47.5459	16.3335	13.4958	1	AT4G36052
179.8	176.343	154.039	775.245	715.069	656.424	836.604	770.996	804.191	1	AT4G36150
565.403	479.872	394.233	1108.92	1142.29	1152.22	1354.12	1141.56	1294.79	1	AT4G36400
1478.17	1264.75	1338.33	4469.34	4033.72	4128.37	5084.42	4324.02	4300.65	1	AT4G36648
842.371	816.888	803.015	2058.99	2171.51	2168.96	2461.81	2733.12	2309.39	1	AT4G36980
656.403	370.688	464.037	2086.11	2092.26	1875.83	3689.68	2910.58	3574.55	1	AT4G36990
49.7081	19.878	31.99	158.596	172.257	127.299	416.776	268.308	416.863	1	AT4G37010
16.1495	23.7835	11.8572	59.716	67.861	61.4581	198.382	187.06	73.787	1	AT4G37030
0	0	1.48399	1.47849	8.08278	15.361	64.2896	40.4508	49.8689	1	AT4G37050
10.868	7.62145	2.77776	16.9472	44.7468	19.2264	84.4834	61.6757	63.4486	1	AT4G37070
681.202	598.707	751.625	1898.45	2059.15	2007.88	2684.88	2721.06	2922.34	1	AT4G37120
155.109	61.472	144.133	565.239	616.87	619.283	918.295	723.486	663.487	1	AT4G37150
58.3782	16.7889	11.8565	151.842	159.96	164.134	1717.49	1075.28	1196.28	1	AT4G37390
1226.71	837.277	636.298	2361.91	2815.77	2301.19	7746.95	4524.88	5675.66	1	AT4G37520
175.151	132.909	186.747	478.435	590.555	516.821	795.397	961.386	799.209	1	AT4G37820
57.2024	68.5406	65.2578	138.001	138.946	132.006	172.075	205.3	194.182	1	AT4G38230
659.64	562.197	624.413	1302.1	1345.7	1305.38	2157.37	1576.17	1875.9	1	AT4G38540
16.1514	2.79799	5.92884	27.2818	37.9695	37.7106	65.1948	50.1332	66.5076	1	AT4G38830
184.855	165.158	161.491	722.653	771.966	668.273	1207.5	775.623	1031.47	1	AT4G39270
47.2163	34.9771	71.1516	106.189	115.461	97.7734	128.535	115.697	152.768	1	AT4G39380
49.9087	27.9559	74.2261	174.956	142.942	153.289	194.526	142.985	203.181	1	AT4G39580
9.98088	1.39843	0	19.2708	10.5027	16.7325	26.0722	19.209	15.5592	1	AT4G39610
52.6408	15.3637	32.716	235.568	276.119	161.953	544.141	336.16	440.358	1	AT4G39670
8.87362	2.79473	4.4915	58.7911	51.6122	31.7581	68.7692	49.0684	58.4044	1	AT4G39675
1076	949.907	1160.6	2660.55	2650.58	2185.05	8427.75	5457.41	7842.43	1	AT4G39950
115.974	107.642	94.9902	414.118	426.422	430.032	452.382	446.498	382.641	1	AT4G39955
2.48589	2.79775	2.96488	41.3136	39.5838	34.9093	57.7402	53.0009	32.2068	1	AT4G40020
520.865	590.31	597.453	1481.64	1574.45	1627.35	2333.77	1678.43	1508.4	1	AT5G01210
14.9361	12.5864	5.93279	61.3409	81.582	44.6509	130.353	85.6348	102.771	1	AT5G01250
90.6849	40.572	53.357	183.569	225.396	157.138	320.392	282.521	336.72	1	AT5G01550
6.2007	1.39951	2.96242	12.5058	13.7357	9.78634	31.6749	27.0491	28.0876	1	AT5G01732
7.49996	5.58913	16.3406	52.7572	30.6834	32.0203	62.3425	74.7029	86.9856	1	AT5G01900
23.7435	16.7676	17.824	76.5088	88.012	64.0467	375.021	233.754	323.17	1	AT5G02780
10.1159	6.98	5.97863	27.8364	36.3159	22.8173	132.949	109.729	107.792	1	AT5G03210
318.909	304.83	230.416	626.129	589.819	634.956	850.437	666.132	825.64	1	AT5G03330
2242.2	2109.95	2578.73	10665.6	8720.65	8229.79	14729.8	10354.5	11405.3	1	AT5G03350
148.716	118.975	191.029	378.528	534.104	420.264	1177.68	1134.97	1041.73	1	AT5G04020
119.005	82.578	79.9733	483.798	541.365	455.862	616.766	511.263	538.992	1	AT5G04235
365.669	466.082	442.805	906.496	997.085	985.87	1049.07	1014.86	1003.1	1	AT5G04240
128.241	103.726	89.1128	350.838	374.284	340.94	363.613	481.75	394.938	1	AT5G04320
972.788	1130.9	1236.13	2531.32	2525.26	2374.46	2984.55	2890.02	2797.02	1	AT5G04560
289.248	268.651	297.835	592.952	627.749	548.436	843.911	710.21	720.491	1	AT5G05190
217.762	134.279	177.979	511.976	542.573	535.746	549.438	644.035	639.673	1	AT5G05210
11.4192	4.2134	10.4836	18.1386	26.5119	23.4765	43.6076	23.5998	34.6939	1	AT5G05300
12.4644	0	2.96758	152.525	249.512	317.11	1262.02	1004.5	784.963	1	AT5G05340
47.7928	8.06219	6.13172	107.813	117.18	86.4954	222.752	142.469	184.577	1	AT5G06230
233.745	211.007	244.309	552.324	477.484	478.718	626.666	571.985	490.435	1	AT5G06750
22.3866	26.5754	19.276	60.5415	61.3923	55.8369	125.713	114.599	105.934	1	AT5G07150
13.7955	16.9526	8.97889	56.6108	30.3153	52.8751	49.8451	35.098	43.0293	1	AT5G07380
16.1249	20.9919	20.7384	86.0902	85.6446	99.2512	128.559	107.208	78.0124	1	AT5G07660
21.1094	11.1531	13.312	75.9541	65.2288	51.6643	79.6325	86.2809	65.1819	1	AT5G07680
28.5475	18.1906	23.7068	130.347	155.122	148.126	150.902	166.969	165.324	1	AT5G07760
179.754	154.86	133.197	354.792	353.185	347.461	370.225	405.489	377.86	1	AT5G07890
114.36	89.5268	124.528	283.321	276.277	278.565	325.949	321.833	346.987	1	AT5G08010
204.23	102.079	97.9091	793.503	756.823	705.854	750.405	547.185	924.674	1	AT5G08240
183.671	177.713	185.199	531.604	485.569	473.062	517.922	534.771	551.124	1	AT5G08630
392.373	432.341	302.305	1028.57	887.074	962.618	1004.09	930.956	938.7	1	AT5G08660
1050.85	859.805	985.388	3012.95	2980.2	2670.63	3874.32	3063.37	3169.66	1	AT5G08790
6.21171	9.7931	5.92871	16.9577	17.773	20.951	54.019	23.1399	19.7451	1	AT5G09930
2.49829	7.00767	4.46226	14.0967	19.8053	17.4731	21.4631	16.3758	11.4389	1	AT5G10100
14.9959	29.3444	34.1634	98.0498	160.688	87.7204	586.229	183.938	219.571	1	AT5G10625
318.076	299.331	312.826	836.235	769	770.273	1162.5	741.146	1141.1	1	AT5G10650
21.1024	8.39547	8.89037	176.765	229.449	197.724	617.571	321.356	367.018	1	AT5G11210
13.6919	2.79695	10.3825	29.563	26.6554	20.2321	27.9327	11.5459	29.0662	1	AT5G11290
68.2832	82.5529	75.5725	317.503	298.926	312.979	354.885	310.688	354.51	1	AT5G11390
26.1102	15.3867	17.7914	51.663	46.0453	44.6763	54.0124	39.496	56.0917	1	AT5G11780
1.25963	0	1.49088	36.7348	20.982	25.622	112.462	101.539	48.3727	1	AT5G12030
2.51918	0	0	7.49609	6.46266	15.2589	184.232	108.404	198.976	1	AT5G12340
418.813	575.297	494.57	1302.15	1253.26	1187.48	1313.74	1270.55	1286.41	1	AT5G12400
587.755	567.897	480.401	1682.75	1643.57	1550.6	1727.68	1677.1	1718.18	1	AT5G12480
56.493	27.9292	38.6975	239.024	233.342	210.379	1114.13	717.788	930.203	1	AT5G13080
109.764	71.2922	68.2799	476.485	582.281	446.008	837.714	533.743	444.8	1	AT5G13330
50.1891	27.9305	58.0297	101.526	112.228	97.9335	107.888	112.546	135.297	1	AT5G13340
775.276	908.239	779.186	1679.24	1750.86	1804.65	2122.14	1941.22	1910.73	1	AT5G13560
78.1967	71.3627	90.3827	441.13	564.739	487.694	1133.62	717.084	839.087	1	AT5G13820
31.1473	41.9463	32.642	77.6961	88.0369	62.0605	107.06	109.573	97.526	1	AT5G14090
0	0	1.48395	0.739193	12.9324	3.4912	143.487	75.1264	86.2335	1	AT5G14650
1124.62	1275.57	1267.62	2681.99	2636.85	2609.37	2911.08	2739.05	2839.14	1	AT5G15020
163.655	173.549	137.739	355.927	320.775	367.738	378.25	382.663	305.889	1	AT5G15280
283.568	222.392	222.416	656.387	683.388	627.456	719.817	663.497	772.702	1	AT5G15730
41.1817	55.9098	40.0846	129.021	167.167	130.284	261.533	183.256	251.878	1	AT5G16360
64.6681	36.3668	56.3439	116.643	129.248	112.376	130.37	100.161	103.86	1	AT5G17850
276.077	271.354	318.786	676.956	718.134	779.659	861.378	831.161	798.696	1	AT5G17900
359.086	360.204	462.433	927.855	952.874	842.595	1478.23	1531.29	1528.04	1	AT5G17910
158.858	128.736	154.089	502.183	502.533	553.405	522.575	635.128	542.79	1	AT5G17930
79.5477	60.125	93.5516	256.345	302.859	318.7	341.751	368.855	286.611	1	AT5G18240
47.2872	18.1811	5.93231	219.435	248.789	196.766	424.594	227.132	246.06	1	AT5G18270
0	1.39993	1.48148	22.069	30.7116	34.2646	213.4	132.41	140.49	1	AT5G18350
103.001	51.775	100.747	292.295	254.5	248.065	289.702	261.605	270.369	1	AT5G18360
154.996	200.136	161.444	472.194	454.09	380.297	474.201	395.17	425.509	1	AT5G18370
1.23937	5.59923	0	13.2308	20.2021	23.0779	32.6122	30.9389	17.6931	1	AT5G18633
1.24827	0	0	5.93374	6.46183	7.66502	3.72361	8.63617	8.29362	1	AT5G18636
101.699	125.954	102.206	474.53	557.503	459.939	522.629	596.962	564.848	1	AT5G19310
1214.56	646.857	939.087	3332.53	4280.15	3908.51	4537.53	2341.84	6489.07	1	AT5G20230
158.859	137.131	102.232	466.843	454.057	401.776	486.246	511.573	428.407	1	AT5G20360
4.95907	4.19879	5.92418	51.4748	55.752	44.7447	63.3526	32.8562	57.2254	1	AT5G20420
404.193	446.465	553.926	1067.83	1094.03	1007.42	1233.5	1145.04	1178.79	1	AT5G20610
587.735	368.886	527.784	2478.94	2730.2	2242.81	5563.52	4003.81	3898.1	1	AT5G20960
105.751	60.1551	88.9965	387.655	377.176	391.533	453.522	452.461	373.714	1	AT5G22320
12.4469	9.78937	2.96641	138.943	165.587	163.254	202.979	129.894	194.123	1	AT5G22540
0	0	0	18.8801	22.706	38.2135	38.2889	22.827	34.0533	1	AT5G22545
0	0	0	25.8466	33.1505	29.3487	26.0992	40.506	29.1146	1	AT5G22560
39.9778	9.78204	25.2486	430.671	312.501	246.489	541.589	481.07	533.478	1	AT5G22570
720.005	781.04	694.504	1500.07	1498.89	1444.03	1528.94	1553.64	1560.03	1	AT5G22760
273.863	244.504	264.466	624.506	570.858	590.151	687.585	625.11	735.046	1	AT5G22950
1078.29	1430.8	1237.5	3469.7	3621.87	3298.94	3626.79	3345.97	3470.73	1	AT5G23110
2.49897	8.38435	2.97058	33.4203	20.9946	30.6347	39.0828	28.7446	48.6822	1	AT5G23160
522.16	350.933	419.933	903.041	1006.35	878.493	1323.77	1183.83	1209.56	1	AT5G23660
141.675	170.668	163.06	424.124	431.388	379.144	447.962	414.436	431.191	1	AT5G23850
28.6593	9.7872	40.0626	87.33	93.6896	79.4878	127.538	114.362	202.3	1	AT5G24110
11.2958	2.79294	2.97631	65.7143	57.3262	55.5556	139.507	78.1836	64.0204	1	AT5G24205
2.53468	0	1.49673	57.2713	29.0248	24.1574	52.9576	33.9619	17.4151	1	AT5G24206
19.8675	4.19825	0	27.998	38.7856	29.3461	49.3748	38.6002	82.142	1	AT5G24240
60.5808	66.8128	36.2081	128.019	138.155	100.261	174.67	167.258	169.226	1	AT5G24290
599.482	818.942	761.004	1950.02	1944.24	1858.51	2081.67	1992.53	1972.82	1	AT5G24350
39.7035	19.7001	34.0357	69.9175	82.3984	77.1512	88.2453	131.252	98.528	1	AT5G24630
901.318	1012.94	825.7	2223.92	2315.97	2201.68	2601.99	2461.8	2245.9	1	AT5G24670
1570.64	1513.72	1394.78	4479.49	4527.07	4343.52	5038.81	4378.88	4367.73	1	AT5G24810
0	0	0	4.50939	4.86079	1.3915	5.599	0.954021	7.239	1	AT5G24860
278.054	253.264	232.631	626.038	663.302	639.985	734.938	719.92	819.295	1	AT5G25070
706.411	448.986	559.002	2728.01	2799.01	2444.98	3794.68	2728.26	3896.73	1	AT5G25250
1668.79	1784.48	1526.25	3887.88	4022.21	3919.26	4639.89	4573.61	4250.85	1	AT5G25560
208.927	144.856	186.553	832.627	944.43	882.137	1362.76	994.978	1098.92	1	AT5G25770
37.3213	34.9657	38.556	97.4913	66.2376	73.2752	82.874	86.6451	104.878	1	AT5G25790
119.214	69.9567	71.1333	281.492	273.068	250.072	427.523	302.89	318.079	1	AT5G25820
42.2082	19.5891	28.1537	254.125	298.12	266.183	345.575	215.184	342.049	1	AT5G25910
302.63	201.525	223.672	960.882	938.864	772.373	1777.49	1384.15	1604	1	AT5G25930
136.832	86.8952	112.6	314.874	290.444	295.071	365.541	344.285	362.106	1	AT5G26770
275.341	306.486	274.035	657.013	591.437	627.687	673.545	765.01	668.858	1	AT5G27270
435.611	355.219	360.409	1033.11	1012.11	782.113	1704.85	1415.47	1850.99	1	AT5G27420
495.391	464.53	403.061	1152.23	1177.93	1092.6	1891.77	1460.72	1520.91	1	AT5G27600
29.7805	61.5714	51.8533	168.583	190.675	235.499	190.033	215.291	187.188	1	AT5G28320
15.0004	9.78092	23.7685	34.182	37.9505	36.8923	45.5935	48.8427	44.5275	1	AT5G28330
42.1828	67.1708	48.8876	246.571	265.816	236.915	281.329	253.949	278.727	1	AT5G28400
0	0	2.9747	5.2085	12.9344	3.48429	50.3042	11.5044	20.7334	1	AT5G28646
4.97736	2.79795	0	14.7749	22.6233	11.8666	27.942	22.1483	19.7346	1	AT5G35580
17.42	11.1886	7.41514	39.8927	57.3512	43.9605	93.114	123.202	96.5602	1	AT5G35670
14.8954	26.5858	14.8171	36.8246	50.0911	49.6065	97.8058	97.4716	70.7016	1	AT5G37180
378.976	269.382	363.142	809.958	863.881	861.132	879.336	807.77	895.254	1	AT5G37740
0	5.59799	2.96882	18.494	29.1003	30.02	37.2711	34.6589	5.19392	1	AT5G38020
130.186	150.868	114.445	264.255	354.444	308.136	328.397	461.878	334.172	1	AT5G38140
170.326	194.434	166.049	780.778	767.427	684.83	757.113	1130.06	871.535	1	AT5G38150
80.721	69.9561	63.7246	274.137	308.614	354.843	381.881	380.041	339.9	1	AT5G38690
235.65	250.508	242.927	748.233	804.742	708.773	853.345	775.645	911.234	1	AT5G38850
222.492	134.14	150.035	538.697	529.694	471.959	2187.58	1360.98	1591.66	1	AT5G38900
419.609	404.374	358.592	841.216	942.834	816.004	962.203	918.608	1067.72	1	AT5G39030
0	1.39905	1.49374	33.0303	55.0156	22.9252	91.3268	46.6717	34.0757	1	AT5G39120
1.25357	0	0	10.4381	17.7678	21.5562	31.6362	42.9959	18.6149	1	AT5G39130
26.0934	36.3732	45.9502	81.1183	92.9033	90.7799	95.928	72.2997	94.5601	1	AT5G39380
3.7252	0	0	10.3154	16.1594	9.08227	19.5619	13.5079	7.27753	1	AT5G39420
597.691	124.35	184.228	1128.44	1807.06	1373.84	4035.32	2208.69	2899.98	1	AT5G39520
534.98	317.334	342.856	1736.5	2048.12	1828.85	2455.52	1309.71	1508.78	1	AT5G39610
3.73336	0	0	50.242	54.1273	28.6131	90.3327	49.0949	82.0352	1	AT5G40010
412.853	365.293	374.708	1000.11	976.87	987.166	1087.24	934.441	999.868	1	AT5G40060
167.463	104.958	191.095	431.225	647.987	408.872	1033.12	1289.29	1071.33	1	AT5G40340
989.457	985.539	1635.87	239.383	517.166	346.279	3384.35	6402.3	3564.86	1	AT5G40450
104.71	101.15	107.122	379.61	306.464	325.03	334.676	381.8	388.778	1	AT5G40520
185.326	78.2246	135.27	360.419	531.256	392.226	2858.72	1334.5	1680.84	1	AT5G40690
53.2801	47.5377	53.9254	15.8347	25.7998	26.2242	123.581	67.8972	101.362	1	AT5G40730
22.4596	5.59115	13.3608	4.44819	5.65305	6.27081	303.422	209.193	227.02	1	AT5G40990
108.116	93.7283	130.446	401.238	423.311	408.479	491.737	564.815	530.949	1	AT5G41020
24.9677	16.7717	28.2114	67.5076	67.0262	68.2639	80.0377	69.0534	73.5786	1	AT5G41160
33.5387	20.9858	25.1957	92.8824	98.5607	83.81	107.109	103.181	88.3405	1	AT5G41170
62.0758	46.1736	26.6727	133.337	185.819	136.23	333.462	244.111	306.687	1	AT5G42010
2329.15	1356.63	1696.54	8118.97	8472.67	7795.94	8970.7	6812.22	8824.69	1	AT5G42050
307.554	387.665	351.046	882.023	815.252	792.694	931.614	848.184	881.119	1	AT5G42140
767.809	750.284	945.203	2196.08	2166.17	2305.46	2775.13	2825.83	2530.03	1	AT5G42540
230.28	156.628	198.753	1041.4	975.747	1077.17	1232.76	936.143	1139.79	1	AT5G42830
381.832	447.86	373.211	918.646	1049.56	978.071	1088.15	1347.08	1312	1	AT5G43310
3.80241	1.39775	0	14.3239	42.8203	28.3737	795.965	471.201	678.981	1	AT5G43570
0	0	0	1.49177	0.809191	4.88024	179.02	109.277	201.18	1	AT5G43650
733.668	793.707	901.879	2735.96	2698.53	2547.33	3290.55	3071.89	3292.98	1	AT5G43900
822.103	822.952	707.991	2109.43	2117.78	1935.79	2645.89	2200.07	2405.01	1	AT5G44240
99.4356	36.3708	59.2976	143.122	236.695	143.826	326.884	359.443	273.238	1	AT5G44380
493.601	583.074	236.719	12.8206	29.0155	29.6737	8874.19	9002.87	11511.5	1	AT5G44420
190.224	195.702	67.385	2.26147	7.25688	7.59418	1803.75	2740.13	3215.85	1	AT5G44430
47.343	12.5839	16.3209	89.5333	103.383	93.4404	296.045	228.762	231.368	1	AT5G44480
512.13	645.187	451.753	1315.89	1210.36	1155.54	1216.7	1309.12	1127.73	1	AT5G44510
42.6931	20.946	11.9084	91.1505	177.627	92.3308	442.673	320.221	347.865	1	AT5G44610
104.27	102.145	112.611	289.449	331.247	312.308	286.896	347.415	288.001	1	AT5G44635
221.925	201.313	206.291	545.838	498.308	541.608	688.834	517.671	527.88	1	AT5G44820
520.828	701.164	650.237	1742.58	1744.44	1638.56	1948.95	1878.1	1858.01	1	AT5G44870
11.3233	5.84869	7.76495	74.8711	87.0867	65.6401	291.216	206.314	202.915	1	AT5G44990
32.3594	12.5865	20.7643	178.834	153.472	145.121	283.987	183.792	206.589	1	AT5G45000
567.81	655.012	555.391	1561.88	1573.98	1574.46	1660.21	1672.78	1653.3	1	AT5G45060
21.243	1.39737	4.456	41.5941	66.2133	51.5198	106.081	56.5261	58.0016	1	AT5G45090
0	0	0	10.3665	8.08716	5.58678	40.0839	4.81419	12.4689	1	AT5G45180
404.225	439.46	466.555	1202.53	1175.63	1180.05	1262.37	1277.32	1426.35	1	AT5G45250
440.657	484.24	447.89	948.568	964.174	963.954	1031.86	945.94	1068.76	1	AT5G45260
661.191	492.599	628.102	1713.2	1746	1734.7	2458.42	2112.04	2445.28	1	AT5G45470
28.7204	33.5416	29.6991	71.2407	94.4806	73.8261	66.0749	70.9512	107.761	1	AT5G45475
3240.68	3217.31	3765.81	7331.89	6836.51	6368.33	9993.76	8537.04	9515.54	1	AT5G45510
0	9.79948	7.49538	23.4024	20.2315	20.795	54.0778	17.0607	44.2491	1	AT5G45630
223.728	92.3261	109.7	1583.18	1695.64	1486.45	1866.32	1383.82	1728.78	1	AT5G46050
2.496	0	0	8.15664	5.65417	13.9379	65.1649	23.9948	33.1784	1	AT5G46060
569.578	450.593	447.466	1352.16	1485.74	1328.32	1550.13	1327.01	1220.74	1	AT5G46410
0	0	0	3.02657	5.67662	0.694633	5.60621	3.79911	3.09326	1	AT5G46440
18.6328	19.5867	8.89265	87.7234	80.7874	62.1587	89.4125	72.3223	72.7505	1	AT5G46460
2.52835	1.40601	5.95469	15.0742	9.64651	10.3802	40.7677	37.0658	29.684	1	AT5G46871
331.962	265.771	277.246	867.902	763.385	779.755	1022.52	742.743	913.066	1	AT5G47070
409.941	360.951	372.016	928.893	865.229	890.454	1126.03	956.533	898.964	1	AT5G47140
578.865	526.753	392.208	1108.19	1093.28	938.227	1761.35	1443.93	1748.82	1	AT5G47220
3.74914	4.19286	1.48554	15.5757	13.7295	6.26719	80.9706	41.2069	45.5821	1	AT5G47740
1486.59	1165.65	1361.54	5583.34	5387.35	4974.05	5014.41	3826.83	5505.32	1	AT5G48380
50.3822	15.2397	18.983	165.501	189.818	130.06	827.556	493.11	550.436	1	AT5G48400
23.5763	1.39935	8.88916	69.2004	100.993	58.7	570.097	370.723	337.978	1	AT5G48410
14.912	34.9735	14.8232	112.842	96.9418	87.2838	101.515	95.4253	104.945	1	AT5G48560
90.5006	83.9763	131.812	337.516	426.625	320.209	443.47	476.428	337.115	1	AT5G48600
116.676	76.9596	120.017	187.797	256.92	200.526	280.378	355.159	283.852	1	AT5G48610
216.614	130.111	186.316	755.443	809.173	729.644	1005.29	725.878	869.134	1	AT5G48657
1.24008	0	0	7.35579	12.1204	4.19458	14.9068	8.69575	4.16158	1	AT5G48770
43.5102	9.79182	19.2729	160.123	207.61	175.23	325.013	313.131	276.329	1	AT5G49520
842.921	671.628	734.958	1820.12	1723.28	1739.62	2337.05	1843.06	2170.82	1	AT5G49570
74.3118	53.1953	82.908	752.786	658.572	685.516	960.682	782.64	830.766	1	AT5G49680
272.809	321.893	365.848	883.408	967.967	891.293	1056.46	906.223	992.474	1	AT5G49930
576.6	426.138	468.058	1270.8	1417.09	1013.15	1333.07	1047.13	1417.2	1	AT5G50200
0	1.40011	0	7.3782	6.46796	3.49463	7.45674	4.8248	3.12016	1	AT5G50300
3.80851	2.79865	0	19.626	14.5368	20.0498	19.5436	7.55989	30.7846	1	AT5G50560
8.73402	9.80124	0	0	0	0	39.1553	34.6491	101.817	1	AT5G50600
155.719	118.065	146.382	366.238	385.157	413.48	512.061	440.624	476.992	1	AT5G50840
439.587	449.125	374.927	899.706	918.577	906.7	1157.76	1007.09	1169.43	1	AT5G51290
1.245	0	0	6.65335	0.80785	2.79091	79.1531	77.9386	56.0614	1	AT5G51680
145.836	76.8944	140.978	295.417	271.369	269.793	372.356	389.077	356.81	1	AT5G51840
67.0025	34.9842	91.8526	110.418	168.861	128.585	353.054	485.64	368.149	1	AT5G52280
80.6963	67.1666	72.6108	271.08	273.09	263.967	319.512	307.838	289.044	1	AT5G52410
21.124	8.39375	8.89371	54.5732	69.4753	57.26	72.6441	64.5849	64.4241	1	AT5G52800
413.737	331.359	405.094	1264.99	1121.03	1222.23	1834.85	1410.61	1577.83	1	AT5G52810
233.141	303.696	210.33	544.354	519.532	551.537	577.602	549.69	595.048	1	AT5G53010
122.104	99.2717	66.7691	247.905	246.341	204.306	279.285	231.627	314.356	1	AT5G53110
1.24223	4.19712	2.96425	35.3857	23.4283	30.0312	50.2943	30.8564	27.0211	1	AT5G53320
1380.44	1601.83	1488.18	3351.58	3271.01	3108.9	3476.7	3201.5	3197.42	1	AT5G53370
2.52809	0	2.98839	8.27323	12.1003	2.76458	52.0455	45.3838	35.9182	1	AT5G53820
103.153	64.3498	78.566	416.026	347.372	332.357	411.639	428.879	477.938	1	AT5G53930
2.49479	1.39787	2.96876	22.2329	17.7671	29.9651	55.847	57.5942	17.6255	1	AT5G54230
229.933	256.921	237.321	854.068	873.398	785.04	944.622	833.614	842.405	1	AT5G54280
3.74222	9.78506	13.3595	24.4564	40.3798	30.6618	59.5701	52.7941	57.0232	1	AT5G54400
401.154	433.721	557.236	1215.32	1415.41	994.634	2218.61	1676.28	1504.01	1	AT5G54510
338.672	312.07	346.646	911.838	915.417	864.539	1598.57	1228.35	1475.87	1	AT5G54730
170.352	125.889	136.405	338.798	323.123	370.657	537.323	395.887	482.989	1	AT5G54780
476.537	446.67	433.845	1352.54	1318.27	1298.2	1719.61	1712.14	1697.21	1	AT5G55100
654.785	625.414	798.254	1752.78	2019.98	1885.25	2133.32	2253.7	2100.93	1	AT5G55300
439.136	383.444	428.115	1527	1493.92	1508.26	1769.99	1776.95	1697.46	1	AT5G55310
1.26965	2.80748	8.98975	12.0895	13.6636	17.951	25.0512	26.4208	40.8057	1	AT5G55420
114.676	95.0691	80.1352	250.998	208.373	232.843	369.563	298.768	288.35	1	AT5G55560
54.5179	82.5859	63.6712	266.736	294.126	283.937	296.293	337.475	257.081	1	AT5G55820
148.963	113.338	137.802	675.415	591.395	595.957	957.556	852.096	998.105	1	AT5G55860
6.23697	1.39787	7.42191	17.7863	33.9191	20.9059	42.8161	31.6768	21.7726	1	AT5G56050
212.457	146.894	136.364	437.993	400.699	423.193	615.623	621.833	591.289	1	AT5G56210
473.082	362.383	494.951	1066.88	1120.56	1156.12	1269.55	1397.88	1260.96	1	AT5G56360
181.156	226.697	137.779	381.314	384.582	366.186	379.136	501.084	408.706	1	AT5G56790
537.344	536.46	514.103	1247.9	1356.95	1395.79	1327.55	2041.95	1503.83	1	AT5G56850
13.697	2.79674	1.48342	31.0559	29.8855	23.0182	78.2072	37.5087	85.1039	1	AT5G56960
3.72956	9.79176	2.96509	94.4544	63.01	94.9435	133.171	110.796	182.831	1	AT5G57010
403.357	323.237	294.845	1022.8	1144.84	1029.94	1672.05	1347.45	1479.66	1	AT5G57035
553.555	441.974	481.935	1217.04	1428.96	1334.36	1475.92	1101.45	1743.55	1	AT5G57630
151.48	89.402	108.503	236.741	242.216	255.955	486.544	374.823	393.118	1	AT5G57910
1143.16	1162.79	1283.14	2396.37	2695.24	2333.67	4490.72	3079.72	3439.54	1	AT5G58350
134.643	215.296	195.898	522.101	555.653	476.796	719.558	667.539	609.83	1	AT5G58390
16.1524	26.5806	20.7514	58.9924	69.4757	46.7875	58.6747	79.0508	77.9358	1	AT5G58690
88.1073	67.0663	59.2154	161.291	160.561	144.369	222.311	168.465	178.506	1	AT5G58700
0	0	0	6.01035	6.48082	8.34979	9.33173	1.90845	5.17114	1	AT5G59320
0	0	1.48357	11.0798	16.1653	13.2695	35.4066	20.2368	15.5882	1	AT5G59390
4.99288	2.79536	8.90844	19.2846	17.7662	9.75267	134.019	88.2476	58.0382	1	AT5G59490
28.643	4.195	17.8019	52.5081	55.7318	31.3862	114.515	77.8915	105.853	1	AT5G59530
0	0	0	8.13318	21.8329	5.58866	17.7108	17.3467	13.5132	1	AT5G59590
227.066	214.103	290.374	1438.39	1656.29	1601.01	1724.28	1579.52	1660.82	1	AT5G59670
65.1931	51.6763	60.9785	184.196	179.235	138.989	627.83	420.071	465.072	1	AT5G59820
45.167	36.8878	36.7693	130.467	120.762	127.771	145.261	128.895	117.713	1	AT5G59980
287.86	209.639	205.789	633.237	674.672	671.19	616.186	607.879	601.141	1	AT5G60210
331.563	292.419	395.679	2030.87	1909.05	1878.33	2270.81	2120.23	2258.78	1	AT5G60900
204.919	134.149	242.103	767.938	761.458	765.167	780.724	671.656	889.738	1	AT5G60950
1381.21	1303.58	1063.76	3046.63	2889.33	2742.74	3556.51	2963.68	3501.94	1	AT5G61010
58.373	30.7801	51.8706	140.77	135.725	152.966	198.389	183.25	218.273	1	AT5G61070
133.946	93.7658	111.094	435.54	377.324	419.397	460.212	556.39	436.898	1	AT5G61190
37.3213	36.8274	23.4146	81.1717	77.2702	95.811	98.0138	88.5946	119.023	1	AT5G61200
3.73379	8.39102	5.93265	33.9934	34.7331	44.6524	35.382	38.4902	40.4872	1	AT5G61260
45.9838	23.7815	37.0595	110.646	82.3998	101.243	100.581	70.3553	86.2366	1	AT5G61370
339.592	226.582	250.605	691.22	732.658	622.521	838.994	763.517	782.995	1	AT5G61450
65.7178	64.3795	114.047	249.334	281.988	238.386	262.721	312.081	274.657	1	AT5G61460
160.106	121.81	100.602	566.88	592.298	570.309	696.783	581.372	692.604	1	AT5G61560
60.7038	9.77208	16.4432	88.0442	79.0788	84.3518	164.567	99.2939	142.682	1	AT5G62150
142.958	90.9246	102.293	315.807	386.948	417.486	349.228	423.946	330.354	1	AT5G62550
6.30536	11.1679	7.46116	73.5578	59.7397	78.9361	127.382	77.7763	91.5601	1	AT5G63225
1013.97	1009.05	997.796	2669.5	2639.53	2558.25	2759.25	2836.87	2757.53	1	AT5G63370
388.532	337.218	272.638	974.413	1005.05	1049.41	1069.34	1211.12	1277.81	1	AT5G63410
188.88	99.3464	133.431	513.229	512.139	474.135	568.979	536.906	441.579	1	AT5G63550
183.871	132.906	155.63	373.818	395.045	372.922	418.18	488.818	395.936	1	AT5G63700
191.078	247.412	176.669	451.132	515.19	467.384	814.144	620.375	679.802	1	AT5G63880
161.219	194.532	149.603	484.052	470.244	416.617	465.806	506.2	452.52	1	AT5G63930
93.4862	62.2254	54.2493	127.802	176.135	139.585	590.291	501.569	458.789	1	AT5G63970
85.9547	103.484	83.0905	284.017	246.349	233.542	328.677	263.414	330.013	1	AT5G63990
0	0	1.48452	3.70006	9.69957	2.79203	8.38535	0.962406	4.1543	1	AT5G64690
0.950588	0	3.73053	31.5573	19.5635	35.9587	37.3492	19.2704	37.8981	1	AT5G64990
432.773	343.226	379.694	934.049	1007.41	765.233	1127.95	858.812	825.128	1	AT5G65210
134.413	120.255	111.756	358.16	350	351.852	399.651	396.734	420.34	1	AT5G65240
225.933	239.354	263.803	594.963	590.776	517.089	647.595	553.275	605.11	1	AT5G65290
1.24219	9.79536	0	16.9542	9.69628	18.1635	28.8785	24.116	54.0578	1	AT5G65690
932.554	969.869	1063.5	2145.02	2120.95	1900.68	2146.45	2091.55	2364.6	1	AT5G65750
234.325	264.194	402.603	1013.14	1259.02	1104.05	1446.01	1459.19	1475.08	1	AT5G65770
130.396	100.737	124.485	307.3	376.477	312.932	330.653	381.97	297.282	1	AT5G65900
588.088	618.475	521.447	1388.21	1431.58	1493.8	1689.69	1808.81	1831.25	1	AT5G66030
18.652	9.79131	2.96534	111.459	88.8587	54.4464	247.708	214.796	235.779	1	AT5G66690
0	4.19685	2.97676	8.94418	20.2138	15.3254	21.428	22.0284	13.47	1	AT5G66700
295.667	264.415	274.199	591.281	639.023	553.116	608.183	527.417	652.642	1	AT5G66790
3.73992	0	0	36.2841	37.1583	27.1936	69.8293	30.7483	46.6846	1	AT5G66890
109.472	67.2055	69.7079	186.847	185.801	172.89	217.959	215.627	225.254	1	AT5G67170
42.2896	16.7842	20.7595	59.0716	89.6645	73.9804	477.703	228.212	356.209	1	AT5G67310
500.593	425.312	471.308	1259.8	1338.65	1328.39	1411.04	1494.69	1350.05	1	AT5G67320
181.254	131.526	162.997	1359.08	1284.58	1098.94	1639.37	1145.35	1415.99	1	AT5G67340
17.4202	20.9786	31.1437	43.587	53.3123	56.5204	69.8354	44.2753	56.0669	1	AT5G67460
8.67742	5.59851	5.92394	44.8504	38.7843	51.0399	66.1487	83.1167	66.5937	1	ATCG00170
11.1809	15.3892	25.1969	79.6259	64.6293	63.5518	101.519	131.128	117.433	1	ATCG00180
79.3815	111.957	105.172	256.788	286.829	300.555	314.878	427.881	376.547	1	ATCG00190
235.962	135.714	142.271	449.547	516.241	532.254	392.125	783.202	721.363	1	ATCG00340
203.655	81.15	145.23	418.547	504.126	471.507	400.513	704.179	655.913	1	ATCG00350
5.05415	2.79217	2.98795	13.5333	19.3749	13.1407	9.2964	22.7197	27.7325	1	ATCG00520
6.24716	0	7.42516	35.6487	21.7963	33.4076	53.9561	101.516	68.3368	1	ATCG00740
2.54108	1.39837	1.49875	5.28197	16.1106	7.58716	8.35808	20.7425	13.2994	1	ATCG00750
7.6303	4.19657	4.49791	18.1083	14.4916	17.2393	12.0698	28.2821	32.7235	1	ATCG00770
11.4745	8.4216	0	13.6033	19.3469	20.7191	26.9524	40.588	41.9413	1	ATCG00780
10.0726	15.3561	23.8527	34.4673	34.7161	49.2089	66.0225	132.068	75.2062	1	ATCG00800
11.4049	5.58758	17.9585	24.1117	32.265	29.0068	48.3385	66.0715	56.3709	1	ATCG00810
14.8642	12.5986	8.88341	30.8507	37.9786	45.4649	19.5674	51.266	48.9263	1	ATCG00860
11.1517	9.79826	20.7304	28.6587	34.7455	37.0651	34.4742	63.8183	44.7541	1	ATCG01130
3.80556	0	0	8.31337	15.3028	5.53895	13.9191	18.0442	20.4862	1	ATCG01230
5.07074	22.3572	11.9764	31.6582	34.6771	30.3768	39.0312	46.238	74.8019	1	ATCG01240
8.83883	1.39594	2.98688	18.0317	16.9551	17.989	25.1035	17.0499	25.6937	1	ATMG00070
58.487	29.3695	8.89848	80.5338	56.543	110.245	203.917	132.814	170.269	1	ATMG01190
0	1.40036	0	7.45616	0	11.1587	1.86515	11.5094	10.3744	1	ATMG01320
2000.88	1637.96	1614.72	3092.33	3219.9	3323.23	3827.2	3529.78	4049.65	1	AT1G01140
26.0967	30.7765	16.3057	24.3394	21.004	25.1374	631.436	310.363	530.953	1	AT1G01480
467.185	473.998	646.893	492.782	620.299	486.038	1392.72	1239.97	1247.13	1	AT1G01720
201.151	93.6268	148.525	227.978	243.055	194.26	375.944	283.638	370.831	1	AT1G02360
0	0	0	0	0	0	6.55725	3.85264	10.4192	1	AT1G02570
4.97101	0	0	0	2.42573	2.79656	126.781	69.5167	79.07	1	AT1G02580
407.086	491.151	453.382	689.977	950.125	793.061	1473.64	881.233	1525.4	1	AT1G02660
12.4234	18.1872	16.3039	28.7543	23.4281	18.8559	49.3622	65.5631	49.8825	1	AT1G02670
5917.19	2936.65	4468.26	7125.7	6776.64	5913.55	25837.6	15444.5	20840.3	1	AT1G02920
5940.39	2894.84	4690.25	9525.66	8400.57	7760.06	26587.6	15813.2	23193.4	1	AT1G02930
10.0383	4.18902	14.8791	5.22593	0	5.55536	39.9879	50.5347	45.4331	1	AT1G02940
320.915	200.015	190.656	421.236	428.869	375.652	451.402	501.5	532.975	1	AT1G02960
928.66	1038.48	952.341	1931.24	1927.07	1933.03	2662.64	2368.33	2538.61	1	AT1G03370
1252.67	1287.31	1174.41	2416.71	2370.58	2256.41	2945.71	2724.89	3082.64	1	AT1G03740
2.48793	0	1.48276	2.95416	3.23064	3.48868	60.5169	18.2877	30.1081	1	AT1G03790
1124.45	1188.99	962.707	2142.17	2117.28	2059.07	2786.19	2727.81	2187.63	1	AT1G04120
970.063	1255.52	1250.62	2174.74	2304.81	2302.36	2428.59	2258.74	2487.54	1	AT1G04300
0	0	0	0.755644	0	0	7.4668	2.84696	7.21212	1	AT1G04445
3.87336	5.80072	3.96183	15.3336	10.0515	5.78715	30.1978	18.9527	12.0226	1	AT1G04490
802.786	775.249	857.784	1352.25	1398.56	1340.36	2177.01	1735.95	1929.15	1	AT1G04780
4.98645	6.99298	0	5.92352	8.07925	13.2514	411.602	256.645	371.497	1	AT1G05100
189.799	103.315	189.16	270.02	310.851	292.798	1053.64	542.617	685.848	1	AT1G05340
72.186	19.5791	37.079	73.8978	86.4289	62.7928	134.079	96.2265	156.759	1	AT1G05675
27.3777	8.39123	43.0097	29.5547	26.6559	20.9322	879.911	561.073	150.54	1	AT1G05680
53.8636	63.4409	37.9817	103.344	103.527	82.6239	107.42	138.814	123.977	1	AT1G06265
809.607	679.778	785.854	1107.39	1354.68	1256.37	2030.98	1329.03	1767.69	1	AT1G07040
12.4479	6.9923	2.96649	5.17392	4.84642	9.06928	46.5541	24.0523	19.7228	1	AT1G07160
25.0743	25.1398	19.3347	37.2866	51.6713	42.3917	74.4095	73.5123	40.3062	1	AT1G07400
582.613	727.81	676.805	1296.21	1324.33	1239.66	1470.18	1386.92	1345.42	1	AT1G08620
489.357	436.646	401.383	918.774	818.002	831.497	1551.59	1305.84	1264.48	1	AT1G08800
509.877	628.264	604.898	609.008	656.311	570.152	2100.6	1308.14	1524.39	1	AT1G08920
191.442	88.0121	182.788	238.079	245.451	272.027	486.577	360.675	498.812	1	AT1G08940
263.162	153.557	226.611	358.191	373.801	397.12	550.497	656.487	572.782	1	AT1G09415
151.001	149.559	172.216	208.364	218.043	187.413	565.878	418.318	460.219	1	AT1G09480
98.5091	182.845	337.95	54.5348	121.864	110.31	4380.67	1677.39	1865.1	1	AT1G09500
0	0	0	0	0	0.700212	13.0974	5.78457	20.8347	1	AT1G09510
2083.56	1601.12	1665.59	2129.53	2334.29	2006.97	4701.37	3198.94	3625.33	1	AT1G09560
1.25858	5.58907	0	3.74467	11.3126	4.16515	38.1612	42.8506	57.7868	1	AT1G09935
248.635	170.36	145.882	369.108	407.734	324.881	1071.35	610.865	808.21	1	AT1G10140
0	0	0	3.68802	8.08277	0	10.2502	3.85886	2.07956	1	AT1G10300
45.1894	58.6516	49.1132	29.8742	35.5261	34.0243	215.765	121.074	85.697	1	AT1G10585
18.6199	9.79471	11.8539	29.461	31.5088	16.0694	38.1906	29.9159	31.1912	1	AT1G11070
1.26483	1.39598	4.48464	8.27856	8.87607	7.60477	8.36809	16.0741	21.5554	1	AT1G11185
79.756	64.3145	53.4188	119.17	151.84	120.619	1067.77	523.7	817.448	1	AT1G11190
3901.14	3185.46	3260.78	5730.22	5885	5119.61	9225.48	7435.46	8934.13	1	AT1G11310
120.29	100.566	157.611	191.53	212.337	187.003	368.356	264.609	268.814	1	AT1G12320
260.263	229.987	223.884	471.961	437.605	490.545	613.542	584.301	571.398	1	AT1G13460
597.507	481.27	492.065	1117.59	973.486	986.145	1525.6	1302.73	1385.36	1	AT1G13750
32.3537	12.587	28.1782	36.202	42.8112	39.0746	89.3885	67.3712	73.7151	1	AT1G14070
78.5614	124.418	71.2422	65.1906	79.1466	68.3039	155.448	270.784	190.804	1	AT1G14120
381.319	415.525	345.321	525.548	519.466	522.436	1335.62	943.169	1115.22	1	AT1G14330
201.677	140.729	195.274	249.691	323.476	288.6	340.219	437.594	334.251	1	AT1G14350
33.6611	36.3486	20.7772	25.1796	22.6138	21.6091	158.247	185.373	154.531	1	AT1G14540
34.8888	39.1842	63.8331	25.1572	60.6243	69.8067	315.8	91.3226	345.09	1	AT1G15040
2970.62	4213.69	2576.37	2177.97	2784.36	2115.91	7921.57	7291.86	9610.52	1	AT1G15125
1.26701	0	5.98472	6.78019	2.41907	4.14216	51.1085	22.6464	19.4669	1	AT1G15415
401.567	135.769	112.547	294.033	353.912	218.863	14911.8	9201.7	9447.94	1	AT1G15520
1.2487	0	0	5.19428	3.23085	2.0901	8.37774	6.71462	2.07302	1	AT1G15630
368.059	349.691	452.211	780.191	752.877	709.905	882.813	676.188	843.415	1	AT1G16670
1.26248	0	0	0.751292	2.41952	0	25.0805	17.0224	9.23513	1	AT1G16950
16.1683	19.5818	16.3105	20.673	24.2338	21.6367	151.787	59.7062	104.894	1	AT1G17030
16.2845	12.5711	16.3538	13.4099	19.377	9.03884	222.327	136.645	68.2505	1	AT1G17170
37.4297	34.9452	46.0193	30.393	50.8778	25.7811	357.41	306.139	333.807	1	AT1G17380
2.49947	2.79614	0	3.71387	5.65497	1.39327	40.0323	16.2999	22.8005	1	AT1G17744
751.156	439.345	586.81	1026.25	899.199	924.938	5083.85	3551.47	4020.08	1	AT1G17745
52.0877	44.7841	44.4369	69.1526	83.2218	66.4061	105.272	113.022	137.314	1	AT1G17750
425.794	277.875	382.621	435.712	483.625	350.522	796.061	831.755	771.932	1	AT1G17860
1186.02	1017.69	955.866	1721.83	1708.1	1560.46	2005.91	2321.59	2289.52	1	AT1G18020
2.49566	8.38662	2.96914	5.93138	7.26817	8.36082	156.363	213.977	149.268	1	AT1G18710
15.0525	16.7585	13.3894	26.1176	29.0657	18.0621	47.4349	62.9725	35.1241	1	AT1G18980
2.53846	0	0	3.02006	5.63811	6.92277	9.27992	10.4568	3.07134	1	AT1G19070
273.991	293.915	285.843	455.925	500.152	475.41	575.763	580.775	579.534	1	AT1G19220
15.2049	28.753	15.2146	39.6033	41.6288	29.874	72.6583	60.1097	27.7381	1	AT1G19230
159.157	151.067	169.022	273.095	277.078	277.823	314.759	369.89	327.191	1	AT1G19710
267.596	237.966	199.888	397.463	530.078	438.526	573.963	600.583	431.971	1	AT1G20390
1137.61	1322.8	1275.06	1519.74	1636.44	1489.96	2722.66	2596.93	2923.62	1	AT1G20510
1.24296	5.5955	2.96489	13.2795	4.03917	13.9637	13.0381	17.3456	12.4671	1	AT1G20530
504.416	496.89	738.95	826.922	1106.99	921.625	1911.86	1939.23	1935.63	1	AT1G20970
202.061	152.37	127.653	249.723	256.818	201.402	462.606	435.835	331.789	1	AT1G21390
169.396	110.325	168.142	92.5722	77.5106	82.6511	401.787	261.318	424.468	1	AT1G21550
281.709	227.509	271.942	462.388	440.984	417.539	918.208	658.898	781.435	1	AT1G22180
1.24476	2.79693	10.3827	6.65201	8.07738	5.58116	17.6906	20.2044	8.30442	1	AT1G22340
0	1.39898	1.48801	6.70377	6.4682	1.39347	10.2482	9.58187	2.07285	1	AT1G22480
237.156	239.258	256.365	435.433	374.058	405.87	596.122	560.518	633.085	1	AT1G22882
153.929	141.094	167.937	217.29	324.575	269.222	520.058	381.656	369.412	1	AT1G23040
6.21223	15.3889	2.96445	27.2826	9.69432	16.76	31.6659	27.9582	30.1359	1	AT1G23450
114.5	99.2943	120.135	201.736	171.243	203.73	366.857	354.121	339.475	1	AT1G23850
994.74	1038.41	1152.44	1999.83	2002.96	1948.03	2271.22	1985.85	2325.87	1	AT1G23900
41.016	79.7365	37.0606	98.1163	67.0503	110.315	161.115	204.301	65.4535	1	AT1G24070
1706.45	1389.54	1471.99	1805.81	1839.22	1713.16	3813.47	2906.45	3838.75	1	AT1G25220
107.271	76.8834	77.1865	140.8	119.525	137.285	201.051	171.831	242.616	1	AT1G25370
677.223	633.849	693.183	1145.72	1339.58	1141.32	1406.87	1391.49	1382.96	1	AT1G25540
24.8987	2.79685	10.3832	31.7875	21.8087	3.48797	46.5533	57.7181	23.8733	1	AT1G26240
334.408	138.484	292.059	250.148	348.979	320.439	1707.95	1323.82	1985.2	1	AT1G26380
171.57	46.1606	121.571	90.0334	92.899	47.4703	520.573	351.637	457.062	1	AT1G26410
289.705	169.253	206.085	448.003	472.57	355.313	1047.65	794.718	1114.55	1	AT1G26420
82.3961	69.8817	56.4235	112.765	121.131	119.111	178.688	192.767	147.154	1	AT1G26450
1860.03	1728.2	1565.97	3450.41	3140.48	3343.12	3500.7	3687	3345.48	1	AT1G26580
5.06911	0	0	6.34893	6.91196	5.96232	8.85097	6.38523	12.8128	1	AT1G26780
181.008	152.556	146.624	302.97	322.392	336.982	259	379.774	347.512	1	AT1G28010
15.0301	5.5873	1.48662	20.1119	8.88112	8.34415	25.1167	24.8479	27.923	1	AT1G29195
2.48804	0	4.44834	4.43147	2.42297	4.18631	19.5515	21.1743	25.9546	1	AT1G29230
772.705	780.908	767.302	985.907	1073.8	1199.45	1569.74	1917.32	1515.58	1	AT1G29720
5.06794	4.2007	2.99639	0	0.809826	2.08139	124.039	49.3896	85.5353	1	AT1G30135
2899.1	3344.29	3328.81	6266.47	6405.51	6019.9	7718.13	7354.84	7007.73	1	AT1G30400
188.908	203.023	217.928	350.269	360.218	386.067	715.181	525.192	533.989	1	AT1G30620
2.48829	0	0	5.90898	4.03941	4.88575	8.38164	10.5918	13.5013	1	AT1G30740
1.24715	2.79701	0	3.7042	8.07913	4.88114	13.0366	12.4904	31.1242	1	AT1G30850
582.539	597.722	511.849	722.712	723.14	805.109	1447.69	1270.03	1335.29	1	AT1G31550
113.016	214.063	177.84	268.998	370.012	176.718	1012.44	523.731	683.936	1	AT1G32450
552.976	688.482	709.422	1209.12	1284.79	1184	1420.66	1455.01	1454.2	1	AT1G32490
2.51371	0	2.97802	0.747907	0	3.4662	16.7307	10.4602	17.5184	1	AT1G32560
246.054	184.652	231.239	451.388	346.605	414.745	722.793	593.698	436.376	1	AT1G32870
520.117	453.355	380.805	684.97	716.624	749.672	2442.34	1539.22	1509.65	1	AT1G32940
369.94	303.632	275.609	633.466	656.026	549.135	666.932	585.729	675.784	1	AT1G33360
20.081	32.1189	26.7866	60.4852	62.1704	42.362	94.8654	114.418	42.3368	1	AT1G35260
480.572	481.304	457.918	878.353	878.181	871.068	1126.09	1154.67	1248.42	1	AT1G35350
21.168	9.7886	35.602	43.6259	45.2321	48.8266	105.207	85.5974	106.899	1	AT1G35910
2.48036	0	0	0.735652	4.84815	4.19442	13.0433	6.7628	12.4842	1	AT1G36620
159.288	106.094	106.108	197.841	205.819	191.535	423.947	331.143	423.009	1	AT1G36622
0	9.80026	1.4807	8.81459	29.0938	4.19747	5.59143	19.3499	38.5231	1	AT1G36630
1.27181	0	4.49783	3.77587	1.60859	1.38027	21.3474	26.4101	17.3519	1	AT1G36640
0	0	0	0	4.86749	0.699563	30.8516	24.0712	27.0592	1	AT1G44542
1.23989	2.79914	1.4811	0.735446	5.65595	2.0973	14.9063	13.5275	4.16161	1	AT1G46120
2.4997	0	2.97043	5.20103	3.22896	3.47929	10.2325	5.74397	11.387	1	AT1G47990
327.822	281.229	263.781	618.95	557.448	567.915	629.647	653.079	656.966	1	AT1G48050
303.528	313.297	263.954	174.289	285.146	176.564	1002.88	764.453	860.863	1	AT1G48260
938.142	1181.79	1115.59	2179.69	2125.83	1951.78	2558.02	2069.45	2405.06	1	AT1G48490
351.812	178.922	243.45	527.748	528.971	514.249	859.096	602.733	616.844	1	AT1G49470
1079.44	781.89	756.191	894.742	940.278	938.1	5181.3	3139.7	3861.56	1	AT1G51760
11.3776	2.81202	16.3754	12.8131	12.0581	13.1483	40.7677	21.8593	30.7076	1	AT1G51920
0	1.40317	0	0	5.67535	6.29345	3.73746	9.62666	4.16131	1	AT1G51960
412.142	642.246	450.455	575.264	576.851	665.115	3581.51	5253.31	2562.8	1	AT1G52000
146.015	342.952	208.51	166.624	189.818	211.216	1596.05	2153.71	604.673	1	AT1G52030
218.876	411.225	173.48	145.434	197.911	286.873	4632.81	5691.85	2218.46	1	AT1G52040
178.33	258.24	204.101	375.677	502.584	344.095	682.362	1048.83	672.687	1	AT1G52100
3626.28	7832.45	3310.22	3086.13	3417.85	3861.54	29265.5	38664.6	14514.3	1	AT1G52400
1.28361	1.42946	0	3.05431	4.76699	8.20724	13.7299	32.4119	10.1712	1	AT1G52560
36.423	44.6836	35.7299	62.0284	40.3693	48.5885	130.197	73.3662	68.1148	1	AT1G52565
19.8688	32.1802	38.5304	45.6866	37.1631	54.4852	266.387	252.732	171.514	1	AT1G53490
0	0	2.98841	2.25339	5.66298	4.86067	17.7043	16.1811	7.22561	1	AT1G53540
0	0	0	0	0	0.701838	9.40766	3.84323	9.33368	1	AT1G53980
12.242	47.9849	4.49322	5.07314	13.0442	18.19	316.305	297.268	104.178	1	AT1G54020
2386.53	2146.78	2520.33	3192.34	3757.2	3519	7007.94	4652.42	5340.81	1	AT1G54100
259.448	320.424	284.497	326.298	361.138	350.026	1190.42	851.116	739.215	1	AT1G54570
127.601	50.2947	84.6993	165.126	152.602	131.505	273.531	277.503	240.127	1	AT1G55080
778.807	634.971	741.473	1160.36	1362.71	1314.73	1623.01	1372.77	1399.72	1	AT1G55110
0	0	0	2.96918	2.42514	0.697389	6.52158	14.4055	0	1	AT1G55230
0	0	0	0.759627	0	0	2.7985	13.2794	8.20771	1	AT1G55525
80.6543	95.1561	68.1497	148.704	125.231	130.679	158.361	170.884	183.03	1	AT1G55550
0	0	0	0	0	0	4.66626	10.6364	5.20864	1	AT1G56480
0	0	0	0.740088	0	1.39709	8.39065	0.96335	7.27575	1	AT1G58936
100.746	78.6473	64.4136	171.588	148.037	157.089	287.785	195.172	235.341	1	AT1G60610
561.655	435.856	471.358	442.69	484.117	416.111	2844.81	1876.99	1646.67	1	AT1G60730
1.25782	1.39552	0	4.49137	4.84231	0	26.0302	14.2581	19.5755	1	AT1G60740
70.6681	39.1886	44.4317	102.952	83.2239	74.8067	106.208	116.927	104.045	1	AT1G60930
4.9634	0	4.44436	2.20855	3.23152	0.698734	59.6131	83.0147	33.2742	1	AT1G61080
774.341	578.032	657.876	1159.3	1230.7	1124.68	1323	1425.37	1412.53	1	AT1G61100
409.488	304.001	344.937	598.304	605.531	508.297	860.449	733.552	759.96	1	AT1G61360
4.96239	4.19823	1.48141	14.7196	8.88752	2.79555	55.8937	34.7633	19.7611	1	AT1G61550
106.806	62.7163	83.8711	131.992	181.653	120.746	471.517	355.379	383.109	1	AT1G61560
2.49049	1.39836	2.96689	9.61318	6.4617	2.79001	10.2413	10.5788	14.5295	1	AT1G61860
0	0	1.49162	0	0.810273	0	12.1371	3.83867	8.30618	1	AT1G62240
57.9958	32.1061	34.3171	50.279	60.5436	31.1635	105.066	90.1272	86.4427	1	AT1G62370
100.699	86.7268	48.9243	118.07	142.176	125.66	453.526	367.069	262.817	1	AT1G62570
2.48951	0	0	5.91261	4.84716	3.48898	28.8683	22.1353	12.4594	1	AT1G62580
800.238	609.944	741.146	1153.43	1311.14	1282.06	1504.1	1473.86	1457.84	1	AT1G62740
0	0	0	0.737439	3.23384	1.39801	17.7094	3.86105	5.20094	1	AT1G62766
0	0	0	0.736078	0	0	8.38712	1.9323	8.3241	1	AT1G63450
3.7274	2.79858	0	8.84818	3.23207	9.77932	14.9047	12.5375	10.3945	1	AT1G63520
343.181	219.446	212.3	449.348	507.153	417.326	1075.92	828.969	767.036	1	AT1G63840
0	1.40022	0	2.24197	1.6188	2.0905	17.7175	5.74456	10.3632	1	AT1G64160
2.48801	2.79807	0	4.43097	4.03992	2.79249	10.2457	13.4852	13.5044	1	AT1G64310
521.999	604.613	512.462	1004.63	972.015	952.167	1181.32	1141.13	1161.08	1	AT1G64570
434.107	425.196	480.44	724.401	795.669	593.925	1382.82	671.126	1317.84	1	AT1G64660
0	4.2003	0	1.47921	2.42594	1.39708	3.72863	15.4165	8.31519	1	AT1G64940
326	408.697	470.941	580.061	719.13	647.462	978.266	1478.82	1111.33	1	AT1G65010
269.462	205.216	340.835	300.319	284.873	260.595	750.315	862.191	731.777	1	AT1G65500
1032.01	1108.1	923.273	1932.29	1905.81	1820.29	2406.77	2170.23	2535.18	1	AT1G65540
38.506	12.5916	40.0163	64.8675	45.2411	59.3665	143.434	104.149	145.505	1	AT1G65610
591.627	548.363	581.111	1076.33	1077.65	1121.3	1445.37	1390.59	1344.39	1	AT1G65660
84.4251	48.9718	26.6729	94.2963	121.994	85.2297	141.581	157.269	153.861	1	AT1G65730
8.6953	22.3848	7.41054	19.1665	27.4677	30.0318	25.1473	38.5719	28.0609	1	AT1G65910
85.5793	99.3631	59.2509	151.562	147.859	151.679	177.935	199.945	153.952	1	AT1G65920
199.712	97.7447	211.413	105.381	129.99	90.9267	1447.05	758.369	648.074	1	AT1G65970
3.87727	0	0	0.767383	0	1.44901	108.722	66.9054	48.2233	1	AT1G66570
88.6868	21.0701	56.6444	81.6647	74.1383	44.8715	1190.99	644.57	955.265	1	AT1G66700
304.875	390.515	296.171	679.163	661.771	625.145	685.735	753.085	671.234	1	AT1G66730
125.575	96.5167	130.469	133.582	156.716	118.673	889.345	527.908	621.171	1	AT1G67070
0	0	0	0	0.80942	0.699735	21.4627	15.4575	11.4538	1	AT1G67290
44.7154	43.3712	45.9441	90.6637	74.3248	74.0347	116.424	102.224	110.17	1	AT1G67650
39.8345	23.7737	17.7992	15.5224	27.463	11.8596	92.1768	48.1031	68.5095	1	AT1G68390
224.282	141.216	120.186	272.339	400.605	211.274	4056.12	2690.02	2782.45	1	AT1G68620
16.1828	25.1721	26.6987	38.4363	29.8862	27.2074	69.8309	62.534	77.8517	1	AT1G69260
270.385	316.282	327.363	534.156	575.276	571.763	678.202	778.52	753.109	1	AT1G69360
171.175	104.959	134.8	252.389	261.781	298.451	292.517	347.695	299.565	1	AT1G69440
140.514	132.882	94.8915	191.92	235.879	214.293	432.091	284.141	366.649	1	AT1G69570
11.1965	18.1821	20.761	33.2362	37.1576	22.3313	150.849	78.9422	86.1865	1	AT1G69790
1302.86	1282.97	1120.41	1250	1422.68	1286.58	2936.71	2706.26	2547.53	1	AT1G69870
5.02839	4.18845	5.95812	10.473	7.26661	7.63147	155.305	59.9652	23.7193	1	AT1G69880
0	12.6182	2.98228	0	5.67187	9.07766	144.719	76.8304	104.913	1	AT1G69920
103.033	95.148	59.2699	156.15	133.306	132.046	213.308	206.509	158.033	1	AT1G70140
13.6911	15.3834	10.3823	25.8658	33.9252	20.2327	161.08	112.579	93.4298	1	AT1G70170
2452.57	2875.81	2213.2	4668.1	5054.59	4718.28	6206.1	4663.3	6194.72	1	AT1G70290
0	1.4016	2.97735	0	0.80979	2.09589	18.6657	18.2804	11.4334	1	AT1G70440
894.192	658.979	815.099	1362.68	1370.18	1245.4	1772.47	1730.33	1850.16	1	AT1G70520
5.00543	0	1.48585	0.744118	3.22864	1.39078	26.9712	12.4287	11.3776	1	AT1G70680
279.141	218.307	214.807	435.712	365.196	417.929	488.136	501.158	557.464	1	AT1G70750
1284.3	970.359	1242.05	1221.05	1180.4	1353.88	2718.32	2199.59	2263.32	1	AT1G70810
4.99588	1.39751	11.8805	10.392	12.9202	16.0171	28.8487	21.0889	15.5406	1	AT1G70920
411.863	325.867	545.756	271.126	308.565	282.602	1185.34	771.931	816.085	1	AT1G71140
640.539	654.843	557.135	1114.39	1028.48	1108.78	1280.78	1130.02	1327.69	1	AT1G71270
0	0	1.49677	2.25876	1.61866	1.38736	71.765	30.3951	61.8327	1	AT1G71520
3.72884	4.2053	2.96811	6.63665	4.04667	14.5562	264.572	150.871	95.4642	1	AT1G71530
1243.26	1267.95	1149.38	2458.4	2513.08	2362.98	2975.61	2844.82	2981.73	1	AT1G71820
126.66	155.305	133.373	317.585	227.019	262.65	354.874	319.301	272.348	1	AT1G71960
0	0	0	0.748665	1.61933	0.696485	13.9901	6.69457	13.4635	1	AT1G72080
155.43	141.275	136.405	126.218	140.558	100.517	573.642	447.903	516.228	1	AT1G72120
3.73278	6.9929	8.8981	6.6486	15.3475	13.2581	13.9672	21.1759	30.1105	1	AT1G72220
1.25665	0	0	0	0	4.88352	72.7994	136.156	92.3469	1	AT1G72260
754.941	426.462	514.836	1037.31	979.72	1106.68	2170.09	1516.87	1593.7	1	AT1G72680
748.136	744.129	716.072	837.855	847.037	865.708	1916.71	1453.61	1415.03	1	AT1G72770
0	0	0	0.746205	0.809231	3.48551	14.9187	13.4166	17.6266	1	AT1G73000
7.48321	8.38747	2.9686	8.8914	16.9598	16.7261	654.357	195.853	453.118	1	AT1G73010
11.3109	4.1886	14.8934	9.72178	27.4517	18.0413	44.6386	23.8021	24.7561	1	AT1G73040
0	1.40011	0	4.43019	1.61708	0.698807	149.138	46.2971	54.0723	1	AT1G73220
1184.85	354.849	292.749	534.145	949.513	872.464	9354.8	5301.46	5203.62	1	AT1G73260
0	4.20024	0	2.96625	1.61763	6.98115	13.0512	9.61974	8.30947	1	AT1G73410
425.764	492.247	419.776	671.224	726.956	697.597	1152.66	790.747	1014.1	1	AT1G73500
3.72071	5.59865	0	7.35687	9.69678	4.19463	19.566	16.4248	17.6868	1	AT1G73860
16.1924	11.1863	22.2538	20.7122	19.3847	26.5014	256.023	195.171	266.68	1	AT1G74010
270.573	209.698	264.18	522.199	489.421	486.517	625.527	540.668	544.445	1	AT1G74440
101.484	96.376	74.3418	83.4568	67.0115	75.084	517.199	374.507	289.512	1	AT1G75000
5.00138	1.3972	1.48568	10.4066	4.03722	4.87189	13.9567	14.3615	18.6366	1	AT1G75290
31.0365	47.9857	56.7654	37.243	55.5021	40.807	133.462	129.661	128.789	1	AT1G75450
0	0	1.51167	0	0	0	10.308	23.7849	10.3232	1	AT1G75830
148.345	134.213	186.988	151.061	186.565	142.208	397.484	275.684	391.014	1	AT1G76070
0	0	0	0.748756	4.04845	2.08938	1.86537	8.60659	4.14242	1	AT1G76220
12.4399	15.3851	16.3119	29.5411	22.6178	23.7278	83.8057	71.245	65.4208	1	AT1G76250
349.874	323.259	291.846	562.339	655.249	628.275	665.127	775.353	528.328	1	AT1G76350
192.559	186.07	167.485	331.772	321.531	303.793	407.007	396.28	414.653	1	AT1G76380
11.2193	0	1.48385	5.18368	8.07473	5.57518	310.844	136.348	139.977	1	AT1G76470
0	0	0	1.81439	1.95448	3.9474	8.016	6.26617	1.67735	1	AT1G76480
339.061	395.651	471.916	622.725	725.263	658.076	973.702	559.076	1053.79	1	AT1G76590
118.781	163.473	191.652	205.154	251.115	206.013	712.723	491.171	738.224	1	AT1G76600
0	0	0	0	0	0.700621	12.2597	7.661	7.27859	1	AT1G76640
0	4.20111	2.96268	0	4.04193	2.79866	11.1857	53.2085	12.4953	1	AT1G76780
4343.36	2304.95	3050.77	3709.01	3951.4	3216.76	13927.3	8484.98	8519.59	1	AT1G76930
369.817	298.663	335.36	553.069	620.459	630.642	904.485	606.382	792.494	1	AT1G77000
2.48653	4.19747	0	0.737941	1.616	2.09495	26.0815	17.3485	17.665	1	AT1G77240
17.4193	27.9717	17.7961	48.7553	33.1184	39.7747	62.3868	50.053	61.26	1	AT1G77360
21.3268	4.19138	8.92822	15.6715	18.4879	25.7176	41.8701	31.3313	45.8028	1	AT1G77765
172.569	208.548	205.292	398.154	375.695	348.474	536.758	389.026	421.19	1	AT1G77890
474.998	467.432	417.709	832.057	923.518	832.515	1191.52	1021.04	1167.16	1	AT1G78280
2.49583	1.39775	4.45382	6.6734	5.65299	5.57367	23.2681	28.784	4.14617	1	AT1G79180
3.72443	0	1.48172	2.94662	0.807836	6.2868	26.0784	21.224	18.7109	1	AT1G79400
1108.16	1083.08	905.236	2034.97	1994.8	2002.71	2224.47	2170.11	2162.97	1	AT1G79690
103.016	151.123	158.537	278.358	266.616	241.059	312.052	314.646	309.857	1	AT1G79710
8.71375	12.5861	23.7322	26.6096	43.6177	20.9288	187.147	131.803	168.16	1	AT1G79900
8.7536	12.5745	25.2579	28.9949	31.49	38.9723	49.3126	35.4197	55.9049	1	AT1G80120
3.73748	5.59289	8.9022	9.61887	16.1536	2.09199	28.8599	20.1856	23.8635	1	AT1G80240
0	1.4001	0	0.739466	1.61727	0.698568	8.38937	1.92728	6.23669	1	AT1G80470
0	0	0	0	0.813525	0	12.1812	2.87724	5.19555	1	AT1G80590
545.09	503.7	582.378	1004.23	1099.55	1078.59	1059.05	1184.7	1174.69	1	AT1G80790
645.454	514.099	552.853	957.286	1009.2	991.042	1138.51	1472.51	1220.08	1	AT2G01910
0	0	0	0	1.62331	0.699522	6.54695	2.88646	4.16241	1	AT2G01920
412.897	435.263	352.506	814.909	797.487	800.454	832.884	810.656	842.709	1	AT2G01980
1312.02	1318.1	1444.66	2235.21	2280.76	2369.25	2600.71	2725.39	2993.41	1	AT2G02160
10.0018	8.38337	13.3706	21.554	27.4532	20.8806	33.4965	25.8533	18.6377	1	AT2G02240
1066.32	813.798	960.849	1091.45	1230.1	1183.1	2846.88	2229.95	2505.88	1	AT2G02390
104.862	61.1317	85.3697	142.033	134.783	189.094	220.928	226.943	203.318	1	AT2G02820
1.24146	4.19764	5.92717	11.0494	2.42373	1.39726	39.1214	16.4035	19.7532	1	AT2G03410
65.1237	20.9527	43.1105	23.0886	22.6065	22.9477	144.19	91.7564	113.768	1	AT2G03505
551.862	426.464	574.177	608.153	518.534	492.333	1745.58	1170.86	763.663	1	AT2G03760
195.261	165.047	120.105	258.41	281.92	233.119	725.41	627.883	537.975	1	AT2G04100
0	1.39963	0	0.739743	1.61682	0	66.1621	39.479	46.7509	1	AT2G04190
6.30693	20.9381	10.448	23.273	32.2932	25.6146	34.403	36.9834	27.7695	1	AT2G04852
25.0772	19.5531	14.8738	34.3094	41.1756	50.032	70.6887	38.1825	51.6693	1	AT2G05910
910.257	559.499	670.177	1074.78	1100.23	923.474	1854.08	1541.07	1611.99	1	AT2G05940
264.028	356.909	260.649	544.05	584.999	488.039	623.293	673.67	622.254	1	AT2G07680
6.25833	0	4.45792	5.95465	4.03574	4.867	23.2503	9.55808	13.4441	1	AT2G07731
14.9305	9.79013	13.347	18.4674	14.5398	15.3518	40.9706	31.7652	26.9963	1	AT2G07733
7.5119	0	5.94448	8.93468	7.26423	6.25672	94.8584	28.6661	66.1735	1	AT2G14095
0	1.4026	0	0	3.24106	2.09815	8.40515	7.70997	22.8926	1	AT2G14290
29.9181	23.7669	23.7445	54.0556	75.9182	48.1001	1586.21	530.24	619.195	1	AT2G14620
11.1879	20.9826	10.3776	21.3979	20.1956	17.4535	41.9074	48.1761	39.4764	1	AT2G15030
58.8834	20.9514	19.3285	42.4715	96.0766	70.9143	495.808	500.639	419.804	1	AT2G15220
29.9098	20.9719	29.6776	26.6481	25.0374	33.4659	78.197	64.3784	69.5021	1	AT2G15760
496.051	367.701	538.667	875.052	928.801	923.054	1046.33	1019.38	1007.21	1	AT2G16860
386.772	298.282	330.445	333.238	313.714	332.205	1370.49	989.925	951.325	1	AT2G16900
270.792	202.096	275.734	446.123	548.344	484.087	2695.96	1410	1492.42	1	AT2G17500
781.775	736.052	768.924	1401.75	1364.61	1333.3	1780.15	1619.91	1677.37	1	AT2G17790
381.341	307.59	284.903	535.168	557.286	670.72	848.068	662.056	685.693	1	AT2G19570
80.727	89.5425	103.74	150.348	154.306	137.601	175.104	217.011	213.078	1	AT2G20250
1599.49	1196.59	1423.41	2115.11	2215.3	2238.26	2814.15	2933.52	2927.78	1	AT2G20630
106.802	106.333	106.702	112.016	96.9467	122.936	528.112	289.365	140.324	1	AT2G20720
115.924	51.7287	86.0713	150.304	186.566	135.941	205.726	265.142	168.03	1	AT2G21560
176.997	144.515	132.473	212.472	190.073	231.374	397.069	288.509	268.682	1	AT2G22690
0	0	0	0	0	0	26.1835	12.5434	11.4606	1	AT2G22760
291.693	201.494	363.016	175.279	348.215	230.569	831.818	1343.41	848.432	1	AT2G22795
1.2446	8.39102	1.48316	8.12886	12.9239	8.37233	14.8977	28.8676	8.30506	1	AT2G22930
927.086	978.111	983.797	1772.37	1843.7	1660.91	2014.85	2073.33	1883.13	1	AT2G23200
0	0	0	0	0	0	7.47492	3.86287	6.25088	1	AT2G23260
13.8612	2.79175	4.47434	3.74988	4.84385	4.15651	91.12	43.669	115.315	1	AT2G23270
128.901	156.763	121.434	245.525	247.253	225.154	303.732	269.693	291.374	1	AT2G23330
339.935	285.268	344.153	459.924	446.667	479.894	1091.18	836.733	814.714	1	AT2G23790
1587.98	1298.04	1544.97	1797.47	1952.46	1802.27	3765.88	3085.01	3154.38	1	AT2G24180
201.447	163.654	157.164	300.431	294.041	310.62	381.805	404.537	366.647	1	AT2G24830
545.411	387.608	475.102	421.519	470.839	428.708	1615.16	929.06	941.131	1	AT2G25625
2235.58	1924.29	2067.63	3872.18	4917.51	3770.78	10678.6	6898.4	10148	1	AT2G26560
701.255	652.065	905.293	1080.3	1225.63	1198.3	1711.16	1793.29	1618.95	1	AT2G26570
168.479	114.614	187.065	277.339	233.386	204.826	417.891	305.09	514.106	1	AT2G27310
16.3083	12.5689	14.8779	22.3889	46.8284	12.5038	170.206	145.013	230.353	1	AT2G27389
1.26643	4.18879	2.9914	3.76581	4.84088	6.9094	19.5228	8.50165	14.3566	1	AT2G28085
38.6619	27.9584	31.1699	65.9416	67.8393	52.27	98.666	78.7283	97.469	1	AT2G28160
13.6488	4.19809	10.3705	19.1394	24.2384	18.1695	76.3861	79.169	56.1579	1	AT2G29100
2.48442	4.19713	5.92848	3.68596	3.23149	9.77767	17.6962	28.9282	10.3928	1	AT2G29160
12.4374	11.1896	10.3795	22.1503	33.1195	17.4487	148.992	258.078	222.249	1	AT2G29165
226.586	244.46	364.149	194.298	243.83	185.015	581.434	628.234	516.241	1	AT2G29420
0	0	0	0	0	0.700577	11.3164	12.4493	12.4785	1	AT2G29430
52.6102	11.1744	17.8404	31.289	32.295	31.984	3509.79	1609.2	1349.52	1	AT2G29470
3.75037	0	4.45603	2.97287	6.45781	2.0873	64.1829	50.7255	35.1911	1	AT2G29480
18.7428	23.7555	37.1326	37.135	48.449	27.8494	281.953	208.871	131.543	1	AT2G29490
28.9063	15.3581	32.7659	14.9571	15.3408	14.5716	73.4673	107.582	57.7626	1	AT2G29500
149.974	153.963	159.938	201.423	263.413	211.167	1777.67	864.16	971.93	1	AT2G29940
43.8465	30.729	38.656	52.154	46.0201	49.3636	101.395	80.2605	83.7577	1	AT2G29950
420.243	289.55	397.338	664.962	589.704	550.78	1024.38	778.373	893.321	1	AT2G29990
175.251	137.091	133.419	164.512	151.873	152.905	450.748	278.503	385.447	1	AT2G30360
1169.31	896.943	1097.05	1362.31	1248.75	968.284	2467.7	1960.97	2288.67	1	AT2G30550
22.3518	25.1846	28.1566	52.317	58.1685	44.7064	87.5542	52.0912	77.9621	1	AT2G30640
455.154	195.822	298.027	401.597	442.674	356.675	2040.3	1568.9	2081.39	1	AT2G30750
295.014	405.897	382.086	638.883	726.402	602.011	690.375	716.206	812.681	1	AT2G30800
516.286	321.472	351.029	791.3	784.069	796.783	1292.56	1180.26	1224.06	1	AT2G30990
802.485	663.35	626.585	1004.32	1001.88	973.667	1729.04	1234.41	1292.96	1	AT2G31260
0	0	0	0	0	0	8.44781	5.76939	4.16617	1	AT2G31425
22.3083	44.7901	47.3876	52.188	31.5128	60.1364	88.5118	104.405	68.6837	1	AT2G31900
11.3139	11.1692	11.9162	20.198	25.0294	10.4066	56.7282	35.2176	18.5629	1	AT2G32020
26.9406	24.0453	22.728	56.1057	56.2913	40.629	269.574	141.464	211.927	1	AT2G32190
0	0	0	0	2.46038	1.41745	42.5704	14.3617	8.25863	1	AT2G32460
12.4783	6.98885	13.3611	5.18996	14.5363	13.9347	125.649	97.8731	108.841	1	AT2G32510
11.21	2.79657	2.96716	17.0133	12.9231	12.5534	52.1357	17.306	43.5822	1	AT2G32670
544.719	582.627	594.668	1146.38	1168.42	1129.13	1245.61	1243.38	1206.62	1	AT2G32850
3.79523	1.39603	2.98978	9.78484	1.61401	6.91234	21.3845	12.29	14.3687	1	AT2G33175
275.682	161.976	202.108	306.876	369.109	368.936	5362.91	2891.44	3075.81	1	AT2G33380
38.7196	44.8283	33.5583	39.0671	43.3951	26.3112	100.95	83.596	76.3421	1	AT2G33710
55.9203	36.3724	44.4697	54.5778	98.5575	53.0683	1290.82	794.24	765.786	1	AT2G34500
10.0661	1.396	11.9211	2.99529	12.9173	12.4813	70.6778	38.9856	78.329	1	AT2G34600
545.719	612.693	532.22	244.968	297.28	319.749	2858.09	2637.17	1596.72	1	AT2G34810
2.5077	0	4.46146	8.95079	0.807121	5.55608	25.1047	1.90785	13.4267	1	AT2G35070
6.33362	8.37932	2.99199	15.8174	4.03381	8.29026	131.062	67.9979	57.418	1	AT2G35730
1879.07	1837.48	2173.99	3635.62	4066.86	3777.61	4943.8	4065.92	4544.58	1	AT2G35940
141.468	43.3041	86.2087	125.074	148.559	90.4176	1301.48	777.359	883.468	1	AT2G35980
1.24493	0	1.48264	1.47876	0.807107	0	24.1879	23.053	4.14723	1	AT2G36020
12.0036	0	8.5325	10.7314	10.0187	16.5736	27.5379	26.128	17.7546	1	AT2G36355
814.307	971.373	852.997	1657.66	1818.85	1403.37	1999.42	2182.68	2024.01	1	AT2G36380
36.0457	44.764	23.7191	42.0518	53.317	49.571	70.7782	80.9461	85.1916	1	AT2G36500
48.5105	32.1694	56.348	48.7365	59.7761	41.1769	189.031	101.102	133.965	1	AT2G36770
569.668	436.388	763.653	1100.95	1282.77	1194.85	1857.73	1490.59	982.429	1	AT2G36800
1.24171	0	0	2.9472	1.61594	2.79457	5.58914	9.64866	2.07931	1	AT2G37370
3.75697	11.1748	4.45963	9.68186	5.65163	19.4713	15.8144	25.8077	23.7884	1	AT2G37430
365.273	338.566	406.313	450.314	539.575	537.92	1528.79	1142.04	870.733	1	AT2G37760
1064.56	1360.51	1295.73	2430.65	2390.94	2316.7	2555.68	2571.57	2658.96	1	AT2G38440
6.2157	12.5895	2.96505	1.47578	4.84694	11.17	16.7629	16.3793	38.4368	1	AT2G38490
0	0	0	2.98419	2.42591	0	16.7706	11.4861	3.1074	1	AT2G38823
240.394	260.815	196.437	437.777	476.636	402.578	491.614	500.322	494.005	1	AT2G38960
104.999	107.591	17.8262	54.2433	41.1804	89.7961	2715.15	2074.44	2274.05	1	AT2G39030
249.243	206.924	262.645	151.002	153.456	167.331	586.479	455.464	464.736	1	AT2G39050
295.465	331.333	265.649	471.738	506.387	649.672	1321.83	1250.57	1421.91	1	AT2G39420
184.639	90.7629	110.173	139.76	150.175	109.667	542.18	310.588	330.229	1	AT2G39518
29.9192	29.2014	31.2042	53.9092	47.753	43.3509	71.8412	68.3054	68.3049	1	AT2G41150
122.957	96.407	88.2959	109.283	74.1992	95.9737	439.616	372.794	103.508	1	AT2G41730
83.5105	50.3312	75.682	156.217	112.263	136.642	194.557	195.986	199.153	1	AT2G42760
1832.02	2919.47	1721.11	2118.89	2448.4	2117.18	7799.53	5508.76	6145.17	1	AT2G43150
543.099	495.279	510.303	858.516	827.527	881.672	1095.77	1022.83	1061.08	1	AT2G43350
16.2747	1.39954	1.48785	0	5.66129	3.48617	54.987	76.747	39.4153	1	AT2G43580
622.965	465.412	345.965	409.514	398.118	387.286	1627.73	1838.48	2108.87	1	AT2G43590
11.2266	4.1936	10.3907	18.5274	12.9216	12.5435	26.9927	38.3961	59.0971	1	AT2G43870
82.5164	99.2028	87.6525	84.7311	142.111	87.0017	408.47	213.526	513.566	1	AT2G44790
0	0	0	2.23065	1.62593	0	7.49707	3.8747	4.06222	1	AT2G44890
535.809	267.176	214.969	541.631	755.313	636.683	6077.45	3521.44	4827.38	1	AT2G45220
1817.94	1963.44	2012.71	3746.99	3694.24	3591.41	3802.48	4002.83	3964.59	1	AT2G46020
173.609	166.544	182.185	260.395	327.234	276.123	517.05	533.288	503.513	1	AT2G46240
372.468	340.003	288.958	544.423	580.077	621.753	754.476	725.551	874.299	1	AT2G46510
400.121	275.594	389.844	601.057	541.26	520.921	754.379	604.387	918.554	1	AT2G46620
5.04517	5.58384	4.47727	6.75607	4.84392	10.385	23.2449	8.53521	22.6291	1	AT2G47200
2.516	1.396	1.49002	0.748653	0.807351	0.693482	19.5303	9.51086	3.09227	1	AT2G47520
0	1.4021	0	1.50818	0	7.64913	42.9622	39.0536	16.5294	1	AT2G47950
367.39	421.148	366.008	601.681	681.034	629.524	1023.74	842.591	899.397	1	AT3G01040
8.70424	5.59247	7.41155	3.69104	2.42242	3.48812	6223.5	4499.43	0	1	AT3G01345
27.3584	32.171	25.2061	56.8421	57.3539	53.7461	72.6354	48.1564	79.9745	1	AT3G01350
77.294	62.9114	68.2672	86.6448	157.489	88.5287	346.282	193.062	264.469	1	AT3G02140
540.17	498.001	503.893	626.684	718.12	725.541	1403.28	884.145	1149.2	1	AT3G02150
3.80503	8.38787	4.49333	6.78581	3.22518	2.76092	16.7265	22.6347	18.4308	1	AT3G02480
0	0	1.50463	0	0.812352	0	7.4866	4.75751	13.4294	1	AT3G03341
353.358	234.963	330.708	658.921	580.784	609.186	962.807	558.294	720.591	1	AT3G03440
4.97137	9.7923	2.96479	11.8027	15.3489	14.6626	29.8018	24.0935	27.0134	1	AT3G03530
151.693	106.307	127.507	259.803	252.845	240.131	437.684	293.8	333.427	1	AT3G04010
1.24066	4.19723	1.48126	1.47212	1.61558	0	25.1465	13.513	10.3972	1	AT3G04690
16.2297	4.19289	32.6664	22.2565	28.264	29.2553	74.4531	73.8452	67.359	1	AT3G04700
5627.82	4547.76	4523.38	2379.8	2703.06	2562.3	15220.4	10975.9	12776.2	1	AT3G04720
26.0416	32.1891	41.4731	70.6164	68.6786	65.71	81.051	87.9143	75.9427	1	AT3G04980
110.467	74.1614	53.3404	174.535	158.353	120.876	458.294	392.807	355.6	1	AT3G05360
8.70688	13.9867	10.3798	15.5068	11.309	19.5417	21.4174	25.9982	32.1934	1	AT3G05620
101.686	104.965	117.013	194.194	195.532	172.664	722.006	399.964	478.544	1	AT3G05630
152.877	187.155	255.888	368.941	366.897	398.421	446.318	584.576	437.239	1	AT3G05750
592.232	572.268	869.841	460.447	765.086	511.371	1265.84	2102.33	1697.65	1	AT3G05900
191.05	164.748	113.196	226.629	250.295	263.663	1375.4	733.983	934.427	1	AT3G06420
1129.65	1427.22	1167.62	1564.46	1556.05	1653.02	2965.81	2051.56	2751	1	AT3G06500
1277.99	1234.25	1114.08	1605.44	1766.98	1654.85	3004.22	2092.26	2553.15	1	AT3G06810
0	0	0	0	0	0	10.2604	10.6424	2.08338	1	AT3G07250
267.716	333.122	312.469	595.429	568.036	494.361	678.274	615.755	572.344	1	AT3G07980
232.53	257.371	213.505	372.024	437.831	254.082	522.422	432.478	526.606	1	AT3G08860
399.913	318.795	353.121	638.551	717.22	594.819	834.143	648.818	874.645	1	AT3G09020
111.061	93.6498	100.952	231.336	178.473	185.328	286.664	219.725	242.555	1	AT3G09490
540.084	581.307	502.055	1007.41	1080.92	1036.02	1142.76	1172.98	1141.74	1	AT3G09560
999.058	997.703	951.198	1798.12	1788.76	1873.34	2203.95	2072.39	2094.23	1	AT3G09850
24.3528	6.42689	19.1177	32.0664	24.3162	23.0082	78.9784	73.5507	53.372	1	AT3G09910
84.5413	85.3272	84.5068	136.525	168.834	125.657	175.077	185.934	209.833	1	AT3G10440
9.96844	9.7872	16.3218	21.4625	33.1144	19.5233	48.4088	41.3242	45.6471	1	AT3G11150
74.6773	19.579	41.5289	96.8097	74.3126	28.6052	652.703	275.199	225.272	1	AT3G11340
262.486	236.37	302.513	483.007	485.474	454.313	763.561	670.076	734.16	1	AT3G11840
105.37	100.554	54.8243	113.066	131.957	122.232	178.664	170.748	200.106	1	AT3G11950
163.115	405.529	222.511	254.356	321.471	247.623	685.246	878.111	432.79	1	AT3G12145
159.709	225.044	100.948	212.025	287.498	363.711	2866.7	1344.43	1602.63	1	AT3G12500
1902.99	1872.59	1767.93	2587.93	2664.76	2437.05	4387.37	3179.29	3898.19	1	AT3G12740
1.2504	1.39719	10.4	5.94696	12.9191	6.2637	42.8003	53.6137	36.2368	1	AT3G12910
697.56	788.07	821.794	1346.12	1385.79	1313.41	1671.55	1546.25	1541.47	1	AT3G12980
13.9849	0	4.49616	15.8428	12.0767	10.3427	100.269	83.9036	73.6252	1	AT3G13433
59.4855	53.0474	28.4049	84.3224	101.674	72.5754	117.147	96.4001	136.463	1	AT3G13437
1265.19	1396.9	1316.46	2301.06	2371.63	1989.69	6026.68	4569.85	5026.36	1	AT3G14990
272.085	281.236	250.598	540.204	536.524	508.838	679.996	526.236	559.592	1	AT3G15180
1443.56	1263.54	1935.09	2658.61	3181.6	3207.02	4715.2	5988.47	5113.5	1	AT3G16000
127.95	95.1347	84.4813	190.199	162.382	206.726	176.03	244.922	224.483	1	AT3G16010
0	0	0	0	0.811015	1.39917	13.0854	8.66935	11.4489	1	AT3G16210
17.5325	2.7937	4.45963	5.95807	12.1106	11.1265	52.0945	31.5427	19.6513	1	AT3G16330
1476.06	1427.62	1537.2	2467.89	2273.25	2357.88	3412.47	2897	3205.7	1	AT3G17240
846.571	571.954	658.594	1257.48	1130.82	1022.66	1960.82	1466.01	1425.12	1	AT3G17790
1884.94	1630.98	1598.27	2741.89	2880.66	2650.54	5365.84	3766.5	4168.41	1	AT3G17810
339.841	148.677	142.473	405.748	506.684	398.81	1206.47	809.778	1185.23	1	AT3G18250
1514.48	1480.63	1549.45	2961.58	2937.78	2730.83	3105.92	2743.99	3447.14	1	AT3G18370
1925.47	1824.11	2130.33	2743.19	2727.23	2281.58	4269.93	3730.95	4452.65	1	AT3G18830
2442.82	1851.17	1846.12	4014.07	3677.69	3501.15	5155.91	4065.26	5088.64	1	AT3G19010
13.6811	16.7844	35.5869	48.7306	46.8519	35.5954	79.1522	27.9264	60.2356	1	AT3G19390
7.61338	1.39826	5.99287	5.27908	10.4778	7.59095	131.924	99.9586	127.962	1	AT3G19615
775.097	754.093	647.673	1250.93	1316.84	1253.67	1808.75	1615.26	1922.73	1	AT3G20410
36.1369	32.1577	45.9983	46.6274	51.6907	62.7523	103.334	78.8013	81.9556	1	AT3G20860
85.7366	125.907	94.8654	175.514	166.418	198.318	610.026	518.621	402.137	1	AT3G21240
37.318	19.57	8.90662	11.0724	25.8291	40.4855	766.827	438.559	419.559	1	AT3G21500
7042.23	5731.02	9926.74	9111.52	8381.34	8900.08	30325.3	27920.9	27366.7	1	AT3G22231
10826.6	9949.26	14099.5	14936.3	12832	13984.7	30677.7	29420.3	28560.1	1	AT3G22235
94.8368	90.74	89.6795	104.575	121.053	101.641	370.025	306.486	245.356	1	AT3G22240
196.093	166.142	204.271	309.488	301.7	265.54	431.716	339.279	393.542	1	AT3G22260
15.0991	8.37602	10.431	19.4694	8.88065	24.9627	39.0588	23.7717	35.0419	1	AT3G22560
555.715	213.67	337.72	417.906	461.013	395.272	3275.77	2130.46	2870.76	1	AT3G22600
17.4751	18.1698	2.96948	27.4435	25.0342	31.3479	40.0196	27.8172	31.0919	1	AT3G23260
453.084	398.785	411.921	752.728	762.675	806.265	925.89	815.45	906.626	1	AT3G23310
1477.29	1585.59	1253.19	1988.17	1919.73	1971.05	3442.21	3308.95	2707.55	1	AT3G23530
798.966	716.991	1002.25	826.411	881.031	921.563	2044.68	1766.62	2017.71	1	AT3G23570
1349.04	1321.15	1306.35	2389.73	2270.56	2179.08	3067.59	2642.56	2777.87	1	AT3G24180
80.6134	100.764	77.0244	146.401	117.965	139.801	204.953	207.686	225.734	1	AT3G24715
2.48409	8.39449	8.89228	11.7931	18.5813	16.7629	13.0395	28.9325	21.8266	1	AT3G24780
1.24563	7.00609	0	10.3519	7.28302	2.79704	48.3074	27.9825	39.2223	1	AT3G25180
9.95617	5.59408	22.2469	20.69	12.1163	20.2338	215.087	192.464	167.145	1	AT3G25250
165.18	110.305	111.301	250.074	258.115	265.08	428.067	284.589	245.922	1	AT3G25290
0	0	1.48573	0	0	0.699383	41.989	11.58	22.895	1	AT3G25490
3896.63	4490.99	4873	8034.04	8912.76	9398.63	8902.85	9805.3	10058.1	1	AT3G25690
1.24746	0	0	2.22332	4.03879	3.48523	105.201	33.6079	32.1491	1	AT3G25950
1582.22	1771.98	1694.63	2574.48	2782.15	2503.09	4217.43	3254.2	3522.06	1	AT3G26100
0	0	0	0	0	0.700083	36.4345	30.9012	77.0856	1	AT3G26190
227.599	153.857	177.933	246.598	219.72	202.408	5089.04	2574.12	4453.35	1	AT3G26830
0	1.40007	0	5.2013	2.42681	4.18677	7.45824	8.64723	2.07629	1	AT3G27025
1224.58	1392.26	1384.49	2574.15	2656.65	2419.59	2886.07	2579.74	2823.88	1	AT3G27260
50.8702	53.1763	62.2218	94.9546	104.225	101.333	226.366	167.037	176.799	1	AT3G27330
201.599	187.391	157.238	354.96	325.549	365.609	432.01	378.997	392.256	1	AT3G27610
533.399	387.281	486.715	916.416	837.542	816.422	1090.1	872.457	975.095	1	AT3G28100
1325.71	1068.37	1173.73	1355.69	1223.18	1465.91	4417.08	3142.36	3636.75	1	AT3G28930
111.131	62.8163	76.1688	157.796	163.901	175.037	218.498	152.485	184.969	1	AT3G29034
0	0	0	0.738523	2.42566	1.39754	10.2533	7.71512	9.3581	1	AT3G29190
150.16	217.099	284.485	171.734	170.729	151.865	663.814	512.034	622.25	1	AT3G29575
871.26	1842.34	957.639	2006.53	3247.5	2678.32	5266.51	1907.18	5842.06	1	AT3G30775
0	0	0	0.748755	0	0	9.32026	7.64126	18.6216	1	AT3G43250
298.895	375.064	356.981	594.447	617.294	587.857	846.827	770.838	784.339	1	AT3G44200
988.63	1176.34	1003.79	1916.38	2077.66	1800.85	2627.91	1947.45	2677.59	1	AT3G44720
33.4797	76.9751	60.7269	102.973	102.615	97.1706	114.591	148.79	119.641	1	AT3G44730
0	0	0	0	1.62384	2.09852	2.8066	13.4643	2.08092	1	AT3G44765
946.103	706.443	914.049	1636.77	1482.05	1385.93	2321.54	1580.36	1947.13	1	AT3G45620
434.663	404.045	504.346	879.102	922.588	868.347	1116.9	1375.57	1263.54	1	AT3G45850
80.1603	75.6532	93.6131	146.957	74.3069	124.206	197.641	226.398	199.064	1	AT3G46110
12.5651	16.7547	19.3592	33.6438	29.0661	18.0437	132.056	168.562	117.613	1	AT3G46230
0	0	0	0	0	0	10.265	3.86809	4.16689	1	AT3G46340
0	0	1.48696	0	0.809533	2.09699	8.39802	13.4909	7.28023	1	AT3G46680
1590.4	4258.77	2492.88	2000.49	3568.8	2758.1	9416.53	3851.74	11534	1	AT3G47340
370.36	320.032	373.073	505.127	512.061	466.895	946.497	573.016	909.096	1	AT3G47540
7.46791	0	1.48304	8.8687	8.07611	9.76523	26.0662	15.3905	14.53	1	AT3G48300
1.26378	0	0	3.00789	4.84851	2.07744	24.1947	13.2725	11.315	1	AT3G48450
1.24381	1.39903	0	1.47671	0	0.698148	68.9247	14.45	6.23308	1	AT3G48520
0	0	0	0	0.815594	1.39774	6.57454	4.78366	9.34238	1	AT3G48840
43.5806	6.99187	23.7345	41.407	49.2707	27.2035	604.245	361.629	423.448	1	AT3G48850
388.578	942.462	439.125	396.438	466.044	398.937	2386.17	1526.93	1835.74	1	AT3G49110
1.24958	0	1.48426	2.22892	1.61298	0	11.1517	8.60212	8.27065	1	AT3G49130
1373.31	1218.45	1141.43	2211.45	2244.18	2452.17	2358.07	2794.92	2515.4	1	AT3G49140
280.529	220.922	296.644	359.865	356.976	301.54	1395.97	1028.89	1129.93	1	AT3G49780
9.95276	16.7834	8.89766	20.6811	23.4254	20.9353	18.6232	48.134	18.6907	1	AT3G49970
260.439	328.883	365.864	517.909	636.687	585.771	843.106	1232.62	1018.41	1	AT3G50240
139.14	110.338	132.358	216.219	234.942	202.251	402.755	339.932	444.45	1	AT3G50260
328.125	316.149	358.746	626.314	599.414	576.015	1240.49	837.448	761.55	1	AT3G50910
26.3493	15.3618	29.7588	40.3118	35.5255	32.6445	82.7762	32.4284	46.476	1	AT3G50970
340.152	418.059	373.909	377.414	492.681	478.337	1703.63	1645.39	1665.14	1	AT3G51450
109.978	44.7236	74.1635	140.576	153.397	170.79	129.349	194.997	164.881	1	AT3G52110
1.24382	2.79736	7.41412	8.86083	8.88566	15.3544	54.9404	21.184	8.30805	1	AT3G52820
0	0	0	0	0.809826	0.699697	2.80064	5.79225	5.20572	1	AT3G53040
370.056	394.557	373.448	739.091	692.365	707.609	791.711	747.585	775.452	1	AT3G53390
0	0	0	0	4.89298	0	46.0426	43.0051	46.6826	1	AT3G53600
123.96	78.2252	98.1055	177.964	219.608	180.124	309.781	273.418	249.291	1	AT3G54420
3650.91	3066.41	3575.5	4699.67	4779.12	4530.25	10432.7	6837.44	9467.45	1	AT3G54640
199.987	156.694	185.262	317.711	343.347	293.337	589.566	393.444	470.807	1	AT3G54950
500.421	409.781	439.125	799.338	727.277	712.01	1022.81	797.656	949.781	1	AT3G55470
1.24418	19.5803	5.93193	22.1603	16.9631	23.7258	27.0034	14.4391	29.0733	1	AT3G55700
28.5858	32.1746	23.7185	39.8347	42.0076	41.1945	80.0921	40.4764	63.3771	1	AT3G55840
2.54687	0	0	0	0	0	95.2999	55.9826	62.8513	1	AT3G55910
61.0188	68.519	62.3054	28.1011	108.233	120.666	5870.12	3536.09	4297.55	1	AT3G55970
5.09322	4.21551	0	3.78072	11.2742	7.60257	23.2325	10.391	14.3106	1	AT3G56500
2701.51	5052.73	3837.05	4851.14	7422.49	6228.89	12171.9	4850.66	10082.7	1	AT3G57520
692.989	710.748	711.355	1350.13	1416.23	1318.06	1499.57	1416.89	1542.5	1	AT3G57530
46.5004	19.4635	23.9553	75.4458	50.8144	63.8011	86.3871	72.2974	75.3257	1	AT3G57760
69.8477	43.3347	62.3419	113.374	117.103	119.866	144.274	138.24	156.564	1	AT3G57910
519.504	587.821	596.879	1019.3	1030.19	965.465	1177.6	1256.15	1299.48	1	AT3G58050
8.79905	8.38433	0	10.4714	11.312	7.64067	41.8807	25.742	15.4906	1	AT3G58150
199.002	142.625	176.28	308.503	339.286	268.657	370.803	337.433	441.042	1	AT3G59080
105.361	102.197	113.948	159.599	177.936	174.51	223.15	263.016	213.933	1	AT3G59320
477.267	553.938	400.348	884.855	916.121	899.316	1041.64	1109.56	1098.26	1	AT3G59410
75.7884	68.5507	68.1819	131.25	136.528	148.048	337.15	268.016	257.715	1	AT3G59690
116.561	104.791	125.822	268.728	215.769	228.771	273.41	170.34	359.163	1	AT3G60540
1102.72	1332.58	1377.06	2621.7	2499.27	2533.79	2988.1	2667.97	2952.83	1	AT3G60860
272.459	149.513	190.136	375.175	377.895	414.903	663.449	493.309	551.992	1	AT3G61890
1.26651	2.79277	5.98353	5.27235	4.8408	6.90892	18.5915	14.168	9.22887	1	AT3G63050
7.48243	4.19382	8.90544	9.63106	9.69138	13.9392	24.2014	24.0044	13.4803	1	AT3G63060
54.3719	44.3367	60.181	116.027	102.958	94.8146	160.204	80.2134	115.641	1	AT3G63280
68.247	102.153	80.0023	140.609	118.768	127.184	188.17	183.432	155.99	1	AT4G00240
321.342	334.216	374.317	645.466	636.743	608.365	793.325	1012.14	746.905	1	AT4G00440
8.74742	19.6797	10.4301	16.3195	20.2953	34.373	31.8189	38.7194	22.963	1	AT4G00460
709.323	812.84	1320.58	1194.29	1487.29	1303.2	4926.03	2699.88	3607.28	1	AT4G01870
13.993	1.40048	0	2.26712	5.64897	7.59988	48.3705	38.7178	46.1125	1	AT4G01895
19282.6	12996.6	18255.7	34356	33626.3	31764.5	93343.1	53692.7	74012.2	1	AT4G02520
0	0	0	1.47576	0.808498	2.79564	20.506	12.5438	4.1601	1	AT4G02650
699.324	714.92	744.008	695.119	626.104	643.95	1903.75	1634.55	1392.68	1	AT4G02940
0	0	0	0	0	2.8014	14.992	5.77504	2.08323	1	AT4G03360
17.4168	26.5739	19.2781	30.2818	41.1965	37.6841	40.9713	51.0236	50.8812	1	AT4G04450
20.3461	4.1958	19.487	32.4447	32.2076	26.8941	41.784	22.6281	39.8848	1	AT4G04972
382.011	260.279	293.468	694.982	549.451	546.332	1473.74	992.753	1041.72	1	AT4G05020
1.23943	0	0	3.67548	4.04026	0.699278	2.79521	19.3345	20.8138	1	AT4G06566
67.2076	104.888	68.2253	97.5452	124.393	94.8869	341.716	249.227	176.484	1	AT4G06744
0	0	0	1.47001	1.61636	0	13.0466	8.70372	11.4506	1	AT4G08109
153.326	61.5146	40.0684	74.7862	100.955	89.2306	2449.15	1129.68	1514.31	1	AT4G08770
0	0	0	0.759484	0.810452	1.38813	13.0841	3.79649	6.17505	1	AT4G09100
617.404	458.509	538.812	892.916	1027.27	983.322	1507.89	996.479	898.946	1	AT4G09750
17.4914	19.5638	22.2787	35.6447	29.0697	41.0801	60.4861	58.4525	48.6845	1	AT4G09950
10.0985	27.9172	34.3456	48.0736	44.408	48.4392	75.3138	68.214	81.2115	1	AT4G10940
280.987	269.968	246.111	343.915	328.781	319.022	999.234	858.342	1326.49	1	AT4G11280
55.3021	47.4701	81.9173	71.0525	73.474	61.7539	194.361	132.329	204.219	1	AT4G11370
1026.63	268.323	179.691	895.909	1621.49	1457.58	9227.89	5867.66	4571.06	1	AT4G11650
16.4426	0	13.4483	35.3641	17.7486	22.1109	123.607	101.109	23.5961	1	AT4G12735
5559.62	5181.43	5860.27	7438.32	8664.48	8238.81	19415.9	11272.2	13600.9	1	AT4G13250
4776.75	4517.65	3823.06	5827.6	6659.87	7634.2	9584.98	10980.3	12223.5	1	AT4G13495
33.4889	68.574	50.364	91.2363	89.6847	70.5957	106.201	145.847	109.22	1	AT4G13918
301.089	166.127	231.708	462.898	450.308	472.113	670.356	401.788	466.983	1	AT4G14020
454.118	510.49	511.625	995.709	961.246	944.855	1122.97	918.345	1119.33	1	AT4G14220
6.20985	2.7982	13.3381	18.4252	14.5419	14.668	14.9025	24.112	21.8274	1	AT4G14650
2.48949	2.79694	1.48323	0.739098	3.23095	3.48825	45.6233	142.395	2.07612	1	AT4G15100
178.257	138.408	189.954	238.427	271.368	283.028	447.754	442.842	510.301	1	AT4G15130
21.072	32.192	26.6569	29.407	41.2086	23.0738	121.119	69.5925	57.2318	1	AT4G15230
3038.74	3159.91	3725.61	6239.9	6591.09	5799.61	11993.7	7459.09	8790.55	1	AT4G15530
27.2743	34.9901	41.469	70.5922	68.6801	51.7366	95.9609	63.781	75.9546	1	AT4G15730
277.99	338.633	288.912	614.811	638.268	563.2	639.949	581.1	615.593	1	AT4G16110
1619.58	941.005	918.41	493.522	776.182	683.382	12239.4	6026.85	7611.41	1	AT4G16260
16.177	5.59421	2.96614	11.8212	21.0017	14.6529	68.9036	45.2345	51.9118	1	AT4G16640
593.776	616.456	811.965	653.669	885.125	864.098	1946.26	1193.12	1069.95	1	AT4G16690
0	0	0	0	1.61914	0	7.46637	3.86283	13.535	1	AT4G16730
16.1916	11.1864	19.2863	28.1076	21.8078	27.8969	38.171	42.3054	33.2062	1	AT4G16807
1.24129	11.194	10.372	13.9935	15.3505	19.563	40.9852	27.9866	11.437	1	AT4G17380
0	0	0	2.95032	4.85084	0.698974	3.72832	0.965148	10.4014	1	AT4G17710
16.1882	12.5852	19.2848	38.4527	26.6545	34.8751	35.3792	33.6598	46.702	1	AT4G17915
60.8522	74.1533	56.315	111.278	106.641	109.665	122.947	142.754	132.009	1	AT4G18290
19.9638	12.6093	10.4044	25.1929	38.0355	26.2625	216.414	126.217	67.1637	1	AT4G18360
41.3799	39.1061	38.6732	44.7545	44.4055	48.6403	111.614	82.0864	92.999	1	AT4G18425
55.0714	23.7481	46.0734	62.5181	70.2431	69.5614	280.957	190.324	171.757	1	AT4G18430
44.8248	27.9676	51.9189	54.7149	77.5409	78.8214	98.6906	112.531	98.5982	1	AT4G18830
861.098	731.658	833.038	951.32	1056.67	920.359	2143.01	1619.48	2039.77	1	AT4G18950
26.0919	19.5858	10.3756	22.859	27.4672	25.1398	80.0959	95.4415	54.0361	1	AT4G19230
36.0627	43.361	45.9638	40.6006	60.5852	50.2566	176.002	154.104	114.25	1	AT4G19460
41.8373	54.08	32.4906	62.5914	39.9142	105.91	100.028	104.278	92.4234	1	AT4G19550
64.5815	20.9865	35.5681	47.1678	40.3943	49.5923	322.267	337.573	289.994	1	AT4G19970
55.9618	25.1771	32.62	77.5144	75.9331	80.2692	110.815	119.425	114.248	1	AT4G20460
1730.79	1501.48	1885.77	2853.97	2730.12	2485.59	5197.37	3744.03	3984.19	1	AT4G20830
78.1757	27.9869	45.9277	69.9384	62.2115	62.1933	362.365	202.735	330.695	1	AT4G21390
603.109	644.031	654.75	749.841	754.717	769.945	1548.87	1945.82	1271.05	1	AT4G21910
12.723	5.60035	28.4978	40.7322	33.0066	31.0201	44.5559	41.4746	85.8404	1	AT4G21920
12.4321	5.59527	1.48256	8.11734	18.5799	8.3773	217.916	202.321	145.432	1	AT4G22070
8.71702	4.19504	17.8016	8.13458	13.7311	4.88242	44.6892	41.3519	37.3608	1	AT4G22680
29.8361	22.3812	60.7841	64.1985	42.0067	60.0382	143.415	83.8211	158.939	1	AT4G22710
762.63	597.209	612.456	1059.9	1288.4	1153.54	3155.71	1828.13	2304.15	1	AT4G22920
286.671	293.906	281.527	519.783	451.637	444.358	911.854	714.357	801.734	1	AT4G23050
424.235	482.807	512.546	824.174	762.718	694.038	1261.36	1202.39	1238.79	1	AT4G23250
0	0	0	0	0	0	13.0745	3.86497	7.29244	1	AT4G23560
130.222	125.637	125.539	270.059	209.85	221.956	350.5	256.387	299.795	1	AT4G23885
24.0462	23.7315	7.47481	38.3955	34.6988	22.1185	92.0452	43.4753	65.6702	1	AT4G24026
6.27296	9.77578	8.9272	17.9138	25.8365	5.55685	34.4131	24.8018	30.9865	1	AT4G24310
23.7018	4.19356	7.42206	22.9756	29.0734	21.6021	40.0234	45.1127	38.36	1	AT4G24340
190.27	152.614	171.075	180.327	223.189	178.976	474.769	320.389	400.75	1	AT4G24380
34.7712	33.5791	53.3503	75.1642	59.784	67.0578	97.7992	75.2388	118.499	1	AT4G25350
322.591	266.047	245.784	564.709	498.827	522.016	768.658	493.42	708.033	1	AT4G25390
13.6846	71.3299	53.3853	93.7994	77.5464	63.5049	170.404	103.01	86.1867	1	AT4G25692
47.4365	39.1344	44.5436	43.7662	67.834	48.0645	429.973	303.082	218.669	1	AT4G25810
24.9335	30.7567	22.261	45.1738	30.6902	39.0363	60.5063	73.9589	53.931	1	AT4G26255
26.4372	16.7402	25.843	35.9265	50.9876	46.3764	278.955	96.6466	292.844	1	AT4G26260
214.969	177.667	197.144	411.514	361.11	358.921	435.864	432.813	437.459	1	AT4G26455
1490.41	1313.02	2077.05	1582.8	2351.48	1776.14	3585.68	4941.19	3798.18	1	AT4G26630
108.151	152.473	103.776	242.021	213.266	212.233	301.733	184.03	269.061	1	AT4G26990
310.086	281.483	307.166	545.639	606.473	581.474	632.026	557.096	649.07	1	AT4G27120
1561.68	1606.31	1281.72	2087.46	2153.09	1952.02	2986.29	3279.93	3584.8	1	AT4G27300
396.083	359.988	355.775	418.362	461.063	402.776	1177.89	711.388	780.681	1	AT4G27410
16.2038	25.1655	32.6473	50.3457	49.2665	48.103	73.5406	30.7424	58.0858	1	AT4G27460
71.9099	41.9875	128.853	82.3645	143.823	120.947	198.441	328.545	219.531	1	AT4G27595
1108.34	956.68	1057.29	1838.82	1970.99	1864.07	3180.92	2272.26	2748.79	1	AT4G27830
8.80334	1.39611	2.9797	5.9871	9.68819	10.4037	10.2299	8.56259	28.8683	1	AT4G28170
5.05334	0	1.49374	6.01453	9.68242	2.07367	34.3879	35.0034	20.5314	1	AT4G28460
124.359	107.702	87.4808	149.123	148.635	99.115	332.445	220.55	290.812	1	AT4G28550
620.453	500.963	654.844	1021.86	986.495	910.53	1215.64	1178.74	1220.86	1	AT4G28570
19.913	30.7672	16.3146	36.948	29.8867	33.4898	351.959	117.399	185.829	1	AT4G29230
895.941	916.566	1001.53	1651.33	1499.54	1636.57	1823.93	2105.49	1973.74	1	AT4G29750
24.9666	5.59062	14.8479	22.9958	21.8038	27.1669	86.5529	87.2801	39.3811	1	AT4G30230
23.7768	22.3517	13.3753	52.0879	51.6736	24.3487	65.124	47.8286	56.9136	1	AT4G30640
647.22	967.103	890.14	1477.5	1514.99	1512.15	2402.71	2024.31	2337.79	1	AT4G30790
0	5.59808	1.48425	4.43722	3.23334	5.5856	9.31783	16.3701	7.27219	1	AT4G30830
6.20621	11.1941	1.48169	16.9386	16.1585	9.78173	20.4927	27.9879	28.0732	1	AT4G31110
391.002	510.728	443.031	723.23	719.858	674.929	1362.76	1135.89	1167.62	1	AT4G32070
439.343	324.637	413.373	737.078	726.33	797.265	895.178	926.627	883.852	1	AT4G32160
823.459	834.667	773.154	894.284	872.54	871.732	2026.34	1392.91	1536.99	1	AT4G32250
39.7171	22.3885	16.2982	36.0836	40.3964	62.186	71.7253	53.0843	54.069	1	AT4G32430
427.373	455.32	404.223	782.335	880.92	767.624	884.955	821.642	903.319	1	AT4G32440
1.249	4.19251	5.94031	2.96923	13.7277	4.17833	40.9464	17.2541	23.8285	1	AT4G33020
104.742	90.8682	80.1457	140.742	131.642	73.8821	298.799	244.874	272.734	1	AT4G33420
725.913	605.499	640.827	833.293	868.297	832.857	1804.36	1234.96	1365.84	1	AT4G33540
433.348	275.877	386.988	695.891	696.78	636.589	724.207	1002.73	1011.9	1	AT4G33740
2533.69	2031.87	2242.85	3060.1	3133.15	2871.15	5953.15	4294.74	5366	1	AT4G34180
1155.05	841.602	863.56	819.237	873.1	836.005	2402.76	2132.82	2241.01	1	AT4G34230
0	0	0	1.48087	1.61743	2.79342	9.32183	11.5543	13.5081	1	AT4G34410
1395.7	1592.8	1477.98	2164.34	2230.11	2109.51	3632.63	2927.73	3073.87	1	AT4G34890
11.2136	5.58947	4.44988	0.740108	5.65071	0	36.2864	15.362	42.5038	1	AT4G35170
1103.15	795.865	834.798	1045.44	953.197	1083.94	3653.13	2517.34	2844.64	1	AT4G35630
242.101	215.476	259.32	425.807	433.038	393.314	516.025	457.335	542.672	1	AT4G36030
144.074	104.932	90.404	243.224	217.32	216.524	276.626	274.866	276.474	1	AT4G36280
159.897	130.168	219.178	255.1	474.304	302.06	654.975	920.183	684.706	1	AT4G36520
324.411	138.938	198.53	429.52	414.004	436.791	913.457	817.844	671.647	1	AT4G36640
6.24276	2.79654	0	4.45134	12.1182	11.848	39.1052	27.832	82.9506	1	AT4G36820
3.73714	12.5842	4.45095	3.69914	10.4999	3.48681	74.4782	54.7949	78.8574	1	AT4G36950
12.6263	11.1675	7.46715	0.75129	5.65176	7.61084	52.0669	34.101	76.056	1	AT4G37290
1144.61	1180.68	1169.59	1473.04	1501.78	1526.34	2690.56	2220.56	2127.87	1	AT4G37310
196.504	120.289	215.001	343.313	286.767	280.581	1628.68	1300.07	994.947	1	AT4G37370
95.7445	520.341	78.5807	320.34	498.417	452.33	914.476	1014.29	481.953	1	AT4G37410
0	0	0	0	0.809686	0.69971	9.33413	3.86249	6.2471	1	AT4G37420
96.9744	95.1188	99.3328	143.168	154.293	175.221	1690.23	913.288	1159.27	1	AT4G37430
229.369	266.939	201.791	376.19	458.467	417.035	1147.66	766.105	989.038	1	AT4G37530
0	0	3.0042	0	0	0	26.2095	15.2816	12.4322	1	AT4G37710
479.068	376.213	364.83	706.281	819.069	853.377	776.567	983.654	774.542	1	AT4G37920
58.5177	12.5856	20.7671	11.8293	33.1166	16.7414	3301.51	1235.04	1535.07	1	AT4G37990
0	0	0	0	1.61868	0	10.2639	1.93227	7.2886	1	AT4G38030
525.14	507.24	536.361	810.542	757.274	781.224	1494.9	1053.42	1208.9	1	AT4G38060
149.525	131.429	157.282	268.646	253.608	226.612	363.997	319.066	339.243	1	AT4G39230
1.24625	12.5831	4.45165	6.66209	3.23063	2.09161	50.2694	34.5911	31.1202	1	AT5G01380
11.2767	9.77724	7.43434	20.8659	16.9547	20.8559	37.208	24.8381	28.95	1	AT5G01640
257.339	258.782	256.48	467.843	439.455	382.567	967.586	694.648	792.614	1	AT5G01850
256.176	200.019	212.028	434.071	415.209	392.974	671.411	524.901	667.836	1	AT5G02100
51.0622	50.3394	26.7034	79.8775	82.3857	73.2322	98.6871	101.926	71.6039	1	AT5G02670
2221.44	2136.75	1865.33	1632.38	1829.16	1987.27	4530.88	6388.25	4079.34	1	AT5G02940
78.2366	92.3423	56.3145	109.801	155.923	155.07	158.341	183.271	154.879	1	AT5G02950
621.216	611.36	530.633	1097.19	1103.54	1174.61	1193.99	1261.99	1194.01	1	AT5G03420
965.041	1131.99	1004.46	1817.44	1853.39	1886.27	2140.35	1885.29	2289.79	1	AT5G03540
479.334	385.96	393.088	563.353	600.139	567.122	1419.86	988.829	1132.38	1	AT5G03610
90.4354	40.607	72.8608	102.115	111.474	82.0745	316.699	180.822	219.633	1	AT5G04250
224.999	219.373	254.023	276.418	381.928	262.427	832.784	532.498	709.347	1	AT5G04340
[truncated: 5,386 more rows]
