# Supplementary material for: Roles of microbiota in autoimmunity in Arabidopsis leaves
Source: Nat Plants. 2024 Sep 6;10(9):1363–76. doi: 10.1038/s41477-024-01779-9 (PMC11410663; doi:10.1038/s41477-024-01779-9)
Supplement: Supplementary file 4 — Nine tables; statistical source data for Supplementary Fig. 6. [file 41477_2024_1779_MOESM4_ESM.xlsx]

## Sheet: Supp.Fig.6a
Supplementary Figure 6a. Normalized read counts for TIP1
Col_Ax	Col_Hk	Col_Holo			p value
2011.96	1903.97	2155.88		Col_Ax vs. Col_Hk	0.3463
2010.47	1797.88	2635.76		Col_Ax vs. Col_Holo	0.0392
2138.86	1914.12	2576.38

## Sheet: Supp.Fig.6b
Supplementary Figure 6b. Normalized read counts for ACA4
Col_Ax	Col_Hk	Col_Holo			p value
5701.42	6704.07	4899.95		Col_Ax vs. Col_Hk	0.4642
6553.93	6828.15	5693.38		Col_Ax vs. Col_Holo	0.0342
6802.23	6657.71	5306.03

## Sheet: Supp.Fig.6c
Supplementary Figure 6c. Normalized read counts for ACA11
Col_Ax	Col_Hk	Col_Holo			p value
2748.17	2937.16	1943.85		Col_Ax vs. Col_Hk	0.9585
2957.53	2312.54	2195.26		Col_Ax vs. Col_Holo	0.0154
2668.24	2976.01	1886.48

## Sheet: Supp.Fig.6d
Supplementary Figure 6d. Normalized read counts for ACD5
Col_Ax	Col_Hk	Col_Holo			p value
594.794	650.451	411.599		Col_Ax vs. Col_Hk	0.3747
617.277	621.039	426.241		Col_Ax vs. Col_Holo	0.1336
655.706	1017.33	353.47

## Sheet: Supp.Fig.6e
Supplementary Figure 6e. Normalized read counts for LSD1
Col_Ax	Col_Hk	Col_Holo			p value
616.006	629.15	768.654		Col_Ax vs. Col_Hk	0.8093
601.932	566.152	1015.61		Col_Ax vs. Col_Holo	0.0135
702.415	615.794	914.579

## Sheet: Supp.Fig.6f
Supplementary Figure 6f. Normalized read counts for SNC1
Col_Ax	Col_Hk	Col_Holo			p value
8265.21	8411.39	5290.42		Col_Ax vs. Col_Hk	0.8092
7668.53	7825.07	5231.44		Col_Ax vs. Col_Holo	0.0002
8635.1	8903.17	5197.7

## Sheet: Supp.Fig.6g
Supplementary Figure 6g. Normalized read counts for CHS3
Col_Ax	Col_Hk	Col_Holo			p value
1342.21	1359.41	694.895		Col_Ax vs. Col_Hk	0.4746
1401.64	1465.52	638.859		Col_Ax vs. Col_Holo	<0.0001
1239.51	1335.52	697.903

## Sheet: Supp.Fig.6h
Supplementary Figure 6h. Normalized read counts for DND1
Col_Ax	Col_Hk	Col_Holo			p value
2822.22	2910.64	4110.04		Col_Ax vs. Col_Hk	0.8954
3968.56	3410.74	5976.55		Col_Ax vs. Col_Holo	0.0337
3199.4	3038.02	4985.29

## Sheet: Supp.Fig.6i
Supplementary Figure 6i. Normalized read counts for DND2
Col_Ax	Col_Hk	Col_Holo			p value
958.948	1106.98	1149.73		Col_Ax vs. Col_Hk	0.6426
971.665	963.282	1290.46		Col_Ax vs. Col_Holo	0.041
1105.18	1130.11	1197.28
