# Supplementary material for: Roles of microbiota in autoimmunity in Arabidopsis leaves
Source: Nat Plants. 2024 Sep 6;10(9):1363–76. doi: 10.1038/s41477-024-01779-9 (PMC11410663; doi:10.1038/s41477-024-01779-9)
Supplement: Supplementary file 5 — Five tables; list of primers, mutant lines and gene/protein IDs as supporting information. [file 41477_2024_1779_MOESM5_ESM.xlsx]

## Sheet: S1
Supplementary Table 1. Mutations on chromosome 5 (from 4 to 12 Mbp) in the grm1 mutant.
	Nucleotide at Indicated Position
Position	bbc	grm1	Mutant Allele Frequency in grm1-like Pool	Mutant Allele Frequency in bbc-like Pool	Location on Gene Structure	TAIR Gene ID	Gene Annotation
4009605	G	a	0.925	0.307	intron	At5g12380	ANNEXIN 8
4516804	G	a	0.956	0.375	5' UTR	AT5G13990	Exocyst subunit exo70 family protein C2
4582131	G	a	0.952	0.222	5' up-stream of AT5G14210	AT5G14210	Leucine-rich repeat protein kinase family protein
4930790	G	a	0.98	0.344	exon (splice_region)	AT5G15180	Peroxidase 56
5620495	G	a	0.964	0.318	exon	AT5G17080	Cysteine proteinases superfamily protein
5954358	G	a	0.987	0.216	exon	AT5G17980	C2 calcium/lipid-binding and phosphoribosyltransferase C-terminal domain-containing protein
6819010	G	a	0.984	0.229	intron	At5g20200	Nucleoporin-like protein
6877509	G	a	1	0.203	exon (splice_region)	AT5G20350	S-acyltransferase TIP1
6962836	G	a	0.984	0.131	5' UTR	AT5G20580	TMEM192 family protein
7787668	G	a	0.966	0.195	exon	AT5G23150	ENHANCER OF AG-4 protein 2 (HUA2)
8644901	C	t	0.962	0.237	intron	At5g25080	Sas10/Utp3/C1D family
8707051	C	t	0.927	0.296	exon	AT5G25190	Ethylene-responsive transcription factor ERF003
9018048	C	t	0.829	0.26	exon	AT5G25860	F-box/RNI-like superfamily protein
9020048	C	t	0.911	0.292	exon	AT5G25870	Uncharacterized protein
9600376	C	t	0.861	0.429	exon	AT5G27240	DNAJ heat shock N-terminal domain-containing protein
12472926	C	t	0.812	0.293	transposable element	AT5G33226	Gypsy-like retrotransposon family (Athila)

## Sheet: S2
Supplementary Table 2. List of primers used in this study.
Primer Name	Sequence (5' --> 3')	Purpose
PR1_4eco_rt_F	CAACTGCAGACTCATACACTC	PR1 qPCR
PR1_4eco_rt_R	CTCCAAACAACTTGAGTGTAG
FRK1_seq_F2	ATTTGGTAGAAATCCGGAC	FRK1 qPCR
SAIL_394_E09_RP	CTGAGTACTTAAAGTATCGC
PP2AA3_4eco_rt_F	CGCAAGATGATCAAGATTCG	PP2AA3 qPCR
PP2AA3_4eco_rt_R	AACTTCTGCCTCATTATCAC
grm1_seqF1	AAACGCGACGGATCATACTG	Sequencing for grm1 mutation
At5g20350_rt_F	ACATGTTGCCGCACAGTATG	TIP1 qPCR; flanking grm1 mutation
At5g20350_rt_R	CTTCTTTGTCTTGTCGTCCTC
gAt5g20350_attB1	ggggacaagtttgtacaaaaaagcaggcttcGTGGTGATTGTCAACTACAAC	TIP1 genomic clone primers
gAt5g20350_attB2	ggggaccactttgtacaagaaagctgggtcttccatgacaaagtgtctcag
SALK_020996_LP	CACCATTGTCCTTGGGTATC	Genotyping primers for SALK_020996
SALK_020996_RP	TCATTTGTGGTTATGTTCCTTG
SALK_052842_RP	CTTGAAGTTCTAGCGATGCTG	Genotyping primers for SALK_052842
SALK_052842_LP	tgatgtaatcaatgactcgagg
799F	acactgacgacatggttctacaAACMGGATTAGATACCCKG	Primers used for primary amplication of the v5/v6 region of 16S rRNA gene; for amplicon sequencing using MiSeq platform
1193R	tacggtagcagagacttggtctACGTCATCCCCACCTTCC
BAK1_as_F	GCTTGCGTATTTACATGATCAcTG	Paired with BAK1_common_R to amplify wild-type copy of BAK1
bak1-5_as_F	GCTTGCGTATTTACATGATCAgTa	Paired with BAK1_common_R to amplify bak1-5 allele
BAK1_common_R	ACATCATCATCATTCGCGAG
BKK1-1_F	TGGCTCAGAAGAAAACCACAG	Genotype bkk1-1 (Salk_057955)
BKK1-1_R	CTGCTCCACTTCTGTTTCCAC
GK_096F09_RP	CTGTTTATGGAGAAGTGTCTG	Genotype cerk1-2 (GABI_096F09)
GK_096F09_LP	AATGTATCTCATACTCGGACG
wtCh5_6877509_asF	GAAGAAGCCCCTTGCATTcg	Paired with Ch5_6877509_R to amplify wild-type copy of TIP1
mCh5_6877509_asF	GAAGAAGCCCCTTGCATgGa	Paired with Ch5_6877509_R to amplify tip1W171STOP allele
Ch5_6877509_R	ccacccagtatacttggcaac	common antisense primer for genotyping wild type TIP1 and tip1W171STOP alleles
CS1_0_799F	acactgacgacatggttctacaAACMGGATTAGATACCCKG	Heterogeneity primers used for primary amplication of the v5/v6 region of 16S rRNA gene; for amplicon sequencing using NovaSeq platform
CS1_1_799F	acactgacgacatggttctacaTAACMGGATTAGATACCCKG
CS1_2_799F	acactgacgacatggttctacaTTAACMGGATTAGATACCCKG
CS1_3_799F	acactgacgacatggttctacaTATAACMGGATTAGATACCCKG
CS1_4_799F	acactgacgacatggttctacaAAGTAACMGGATTAGATACCCKG
CS1_5_799F	acactgacgacatggttctacaATGCAAACMGGATTAGATACCCKG
CS2_0_1193R	tacggtagcagagacttggtctACGTCATCCCCACCTTCC
CS2_1_1193R	tacggtagcagagacttggtctTACGTCATCCCCACCTTCC
CS2_2_1193R	tacggtagcagagacttggtctCAACGTCATCCCCACCTTCC
CS2_3_1193R	tacggtagcagagacttggtctACAACGTCATCCCCACCTTCC
CS2_4_1193R	tacggtagcagagacttggtctTTCAACGTCATCCCCACCTTCC

## Sheet: S3
Supplementary Table 3. List of Arabidopsis mutants and accessions used in this study.
Accession	At Number	Stock Number/Allele
Col-0	n/a	CS70000
C24	n/a	CS22620
Est-1	n/a	CS22629
Genotype/mutant	At Number	Stock Number/Allele
tip1W171STOP	At5g20350	Allele isolated from this study
tip1 (T-DNA alleles)	At5g20350	SALK_020996
		SALK_052842
snc1	At4g16890	CS69908; gift from Dr. Xin Li's lab
chs3	At5g17890	chs3-1 (CS8000)
dnd1	At5g15410
dnd2	At5g54250
aca4 aca11	At2g41560 (ACA4)	aca4-3 (SALK_029620)
	At3g57330 (ACA11)	aca11-5 (Sail_269_C07 [CS872685])
acd5	At5g51290	CS862575
lsd1	At4g20380	CS864901

## Sheet: S4
Supplementary Table 4. List of Ankyrin repeat containing DHHC S-acyltransferases used to construct the phylogenetic tree.
			Genes with both ankyrin and DHHC domains		Proteins belong to TIP1 branch		Proteins belong to AT2G14255 branch
Species	Common name	Annotation Source and version	No.	Gene ID	No.	Protein ID	No.	Protein ID
Arabidopsis		TAIR10	2	AT5G20350, AT2G14255	1	AT5G20350	1	AT2G14255.1
Arabidopsis lyrata		JGI v2.1	2	AL3G45930, AL6G31910	1	AL6G31910.t1	1	AL3G45930.t1
Capsella rubella		JGI v1.1	2	Carub.0003s2842, Carub.0006s1874	1	0006s1874.1.p	1	0003s2842.1.p
Brassica oleracea capitata	White cabbage	OCRI v1.0	4	Bol019332, Bol034600, Bol035824, Bol036144	3	Bol034600, Bol035824, Bol036144	1	Bol019332
Brassica rapa ssp. trilocularis R500	Chinese cabbage yellow sarson type ‘R500’	JGI v2.1	4	BraR500.02G085400, BraR500.03G494500, BraR500.09G099400, BraR500.10G155900	3	02G085400.1.p, 03G494500.1.p, 10G155900.1.p	1	09G099400.1.p
Brassica napus	Rapeseed	BLASTP, AST_PRJEB5043_v1	7	BnaA02g04850D, BnaA03g56190D, BnaA09g52690D, BnaA10g15060D, BnaC03g10070D, BnaC09g08670D, BnaC09g54140D	5	CDY45091, CDY51852, CDX92467, CDX70923, CDY56864	2	CDY67866, CDX81456
Schrenkiella parvula		LSU v2.2	2	Sp3g27650, Sp6g24080	1	Sp6g24080.1	1	Sp3g27650.1
Eutrema salsugineum		JGI v1.0	2	Thhalv10012979m, Thhalv10022988m	1	Thhalv10012979m	1	Thhalv10022988m
Theobroma cacao		JGI v2.1	2	Thecc.02G036400, Thecc.09G137300	1	09G137300.1.p	1	02G036400.1.p
Gossypium hirsutum	Upland cotton	HA v3.1	10	Gohir.A01G179000, Gohir.A05G013000, Gohir.A06G052000, Gohir.A08G090200, Gohir.A13G201800, Gohir.D01G169800, Gohir.D05G014100, Gohir.D06G050900, Gohir.D08G101200, Gohir.D13G207600	8	A05G013000.1.p, A06G052000.1.p, A08G090200.1.p, A13G201800.1.p, D05G014100.1.p, D06G050900.1.p, D08G101200.1.p, D13G207600.1.p	2	A01G179000.1.p, D01G169800.1.p,
Gossypium raimondii	Cotton D	JGI v2.1	5	Gorai.002G211400, Gorai.004G109200, Gorai.009G014100, Gorai.010G059000, Gorai.013G236500	4	004G109200.1, 009G014100.1, 010G059000.1, 013G236500.1	1	002G211400.1
Citrus clementina	Hybrid between a mandarin orange and a sweet orange	JGI v1.0	2	Ciclev10007734m, Ciclev10028145m	1	v10007734m	1	v10028145m
Eucalyptus grandis		JGI v2.0	3	Eucgr.C00485, Eucgr.C04398, Eucgr.I02519	2	C00485.1.p, C04398.1.p	1	I02519.1.p
Corylus americana var. rush	American hazelnut	JGI v1.1	2	CamerRush.04G045300, CamerRush.11G080500	1	11G080500.1.p	1	04G045300.1.p
Carya illinoinensis	Pecan tree	JGI v1.1	3	Caril.03G243300, Caril.05G026400, Caril.06G162700	1	03G243300.1.p	2	05G026400.1.p, 06G162700.1.p
Quercus rubra	Northern red oak	HA v2.1	2	Qurub.02G369600, Qurub.11G132200	1	02G369600.1	1	11G132200.1
Cucumis sativus	Cucumber	Roche/JGI v1.0	2	Cucsa.132540, Cucsa.218600	1	132540.1	1	218600
Fragaria x ananassa Royal Royce	Cultivated strawberry	UCDAVIS v1.0	7	Fxa1Ag100198, Fxa1Bg200185, Fxa1Cg100171, Fxa1Dg200172, Fxa2Ag101070, Fxa2Bg200954, Fxa2Dg200935	4	1Ag100198.1, 1Bg200185.1, 1Cg100171.1, 1Dg200172.1	3	2Ag101070.1, 2Bg200954.1, 2Dg200935.1
Fragaria vesca	Strawberry	HAU v4.0.a2	2	FvH4_1g02030, FvH4_2g10900	1	1g02030.t1	1	2g10900.t1
Malus domestica	Apple	AGE v1.1	4	MD02G1018500, MD05G1051300, MD10G1058600, MD15G1162500	2	MD02G1018500, MD15G1162500	2	MD05G1051300, MD10G1058600
Prunus persica	Peach	JGI v2.1	2	Prupe.7G252300, Prupe.8G078000	1	7G252300.1.p	1	8G078000.1.p
Medicago truncatula		JCVI Mt4.0v1	3	Medtr1g112830, Medtr4g092760, Medtr4g116160	2	1g112830.1, 4g116160.1	1	4g092760.1
Trifolium pratense	Red clover	TGAC v2	2	Tp57577_TGAC_v2_mRNA17466 (Gene: Tp57577_TGAC_v2_gene16882), Tp57577_TGAC_v2_mRNA8257 (Gene: Tp57577_TGAC_v2_gene7984)	1	mRNA8257	1	mRNA17466
Cicer arietinum	Chickpea	CGIAR v1.0	1	Ca_05318	0		1	5318
Lotus japonicus		HAU Lj1.0v1	2	Lj4g0015598, Lj4g0021525	1	Lj4g0021525.1	1	Lj4g0015598.1
Glycine max	Soybean	JGI Wm82.a4.v1	4	Glyma.07G185000, Glyma.08G064300, Glyma.13G163400, Glyma.17G107500	2	13G163400.1.p, 17G107500.1.p	2	07G185000.3.p, 08G064300.1.p
Phaseolus vulgaris	Common bean, French bean	JGI v2.1	2	Phvul.002G216500, Phvul.003G172300	1	003G172300.1.p	1	002G216500.1.p
Vigna unguiculata	Cowpea	JGI v1.2	2	Vigun03g122000, Vigun03g363700	1	03g363700.1.p	1	03g122000.1.p
Lupinus albus	White lupin	PeretLab v1	4	Lalb_Chr07g0179371, Lalb_Chr09g0327031, Lalb_Chr12g0198391, Lalb_Chr13g0301341	3	Chr07g0179371, Chr12g0198391, Chr13g0301341	1	Chr09g0327031
Arachis hypogaea	Peanut	PeanutBase v1.0	4	arahy.Tifrunner.gnm1.ann1.FNDT39, arahy.Tifrunner.gnm1.ann1.P396R6, arahy.Tifrunner.gnm1.ann1.P4FGTG, arahy.Tifrunner.gnm1.ann1.WHNG6D	2	FNDT39.1, P4FGTG.1	2	P396R6.1, WHNG6D.1
Manihot esculenta	Cassava	JGI v8.1	3	Manes.06G044200, Manes.07G048400, Manes.14G119200	2	06G044200.1.p, 14G119200.1.p	1	07G048400.1.p
Populus trichocarpa	Black cottonwood tree	JGI v4.1	3	Potri.001G287000, Potri.006G061800, Potri.018G121200	2	006G061800.3.p, 018G121200.1.p	1	001G287000.1.p
Salix purpurea	Basket willow	JGI v5.1	3	Sapur.006G048900, Sapur.016G169700, Sapur.018G094600	2	006G048900.1.p, 018G094600.1.p	1	016G169700.1.p
Vitis vinifera	Grapevine	CRIBI v2.1	2	VIT_203s0088g01260, VIT_211s0118g00470	1	211s0118g00470.1	1	203s0088g01260.1
Vaccinium darrowii	Native North American blueberry	USDA/UTK v1.2	3	Vadar_g15464, Vadar_g15470, Vadar_g46711	2	g15464.t1, g15470.t1	1	g46711.t1
Hydrangea quercifolia	Oakleaf Hydrangea	HA v1.1	2	Hyque.01G254000, Hyque.17G114100	1	01G254000.1.p	1	17G114100.1.p
Olea europaea	Olive tree	OGC v1.0	3	Oeu028019, Oeu028131, Oeu058582	3	028019.1, 028131.2, 058582.1	0
Solanum lycopersicum	Tomato	AGI_CAAS_Shenzhen ITAG5.0	2	Solyc01G003850, Solyc07G000253 (G: gene)	1	07T000253.1	1	01T003850.1
Solanum tuberosum	Potato	MSU v6.1	2	Soltu.DM.01G045750, Soltu.DM.07G002820	1	07G002820.1	1	01G045750.1
Helianthus annuus	Sunflower	INRA r1.2	3	HanXRQChr05g0143461, HanXRQChr09g0241841, HanXRQChr10g0319961	2	Chr05g0143461, Chr09g0241841	1	Chr10g0319961
Lactuca sativa	Lettuce	UCDavis V8	4	Lsat_1_v5_gn_7_43100, Lsat_1_v5_gn_7_45841, Lsat_1_v5_gn_7_83320, Lsat_1_v5_gn_8_62900	3	7_43100.1, 7_45841.1, 8_62900.1	1	7_83320.1
Daucus carota	Common carrot	WISC v2.0	3	DCAR_009343, DCAR_014917, DCAR_029858	2	009343, 014917	1	29858
Beta vulgaris ssp. Vulgaris	Beet	JGI EL10.2_2	2	Bevul.8G165400, Bevul.9G218600	1	8G165400.1.p	1	9G218600.1.p
Chenopodium quinoa	Herbaceous annual plant, grown as grain crop for its seeds	KAUST v1.0	4	AUR62011227, AUR62020007, AUR62027066, AUR62030907	2	AUR62011227-RA, AUR62020007-RA	2	AUR62027066-RA, AUR62030907-RA
Amaranthus hypochondriacus	An emerging pseudo-cereal native to the New World	BYU v2.1	1	AH013961	1	AH013961-RA	0
Aquilegia coerulea		JGI v3.1	2	Aqcoe5G219900, Aqcoe7G281700	1	7G281700.1.p	1	5G219900.1.p
Kalanchoe fedtschenkoi	A succulent plant, belongs to Pentapetalae, CAM	JGI v1.1	4	Kaladp0011s0144, Kaladp0017s0003, Kaladp0031s0149, Kaladp0062s0168	3	Kaladp0011s0144.1.p, Kaladp0017s0003.1.p, Kaladp0031s0149.1.p	1	Kaladp0062s0168.1.p
Kalanchoe laxiflora FTBG2000359A		JGI v3.1	4	Kalaxd.01G150800, Kalaxd.03G190800, Kalaxd.09G003800, Kalaxd.11G132500	3	01G150800.1.p, 03G190800.1.p, 11G132500.1.p	1	09G003800.1.p
Portulaca amilis	A member of the Portulacineae clade of the Caryophyllales, C4+CAM	Yale v1.0	3	FUN_001791, FUN_026043, FUN_052084	2	001791-T1, 026043-T1	1	052084-T1
Spinacia oleracea	An annual vegetable in the Amaranth family	UCD Spov3	2	Spov3_chr1.04665, Spov3_chr5.02191	1	chr5.02191	1	chr1.04665
Lindenbergia philippensis	Asterids	JGI v1.1	2	Liphi.02G140100, Liphi.03G071100	1	03G071100.1.p	1	02G140100.1.p
Mimulus guttatus	Asterids	JGI v2.0	2	Migut.J01243, Migut.B00507	1	J01243.1.p	1	B00507.1.p
Betula platyphylla	Fabidae, Betula L. (birch)	NEFU v1.1	2	BPChr03G09673, BPChr09G01612	1	BPChr03G09673	1	BPChr09G01612
Eschscholzia californica var. Aurantiaca Orange King Plant1.1	California Poppy	Haplotype HAP1, JGI v1.1	2	EscalH1.4G411100, EscalH1.5G312800	1	5G312800.1.p	1	4G411100.1.p
Corchorus capsularis	White Jute	BLASTP, CCACVL1_1.0	2	CCACVL1_04175, CCACVL1_16213	1	OMO98595	1	OMO75359
Triticum aestivum	Bread wheat	MIPS v2.2	4	Traes_6AS_BBECF977C, Traes_6DS_DA16C60BF, Traes_7BL_9A17AF54E, Traes_7DL_4F5047E98	4	6AS_BBECF977C.1, 6DS_DA16C60BF.1, 7BL_9A17AF54E.1, 7DL_4F5047E98.1	0
Triticum aestivum cv. Chinese Spring	Bread wheat	IWGSC 2.1	9	TraesCS4A03G0378800, TraesCS4B03G0387800, TraesCS4D03G0353100, TraesCS6A03G0345500, TraesCS6B03G0441300, TraesCS6D03G0299000, TraesCS7A03G1257300, TraesCS7B03G1176700, TraesCS7D03G1200100	6	CS6A03G0345500.1, CS6B03G0441300.1, CS6D03G0299000.1, CS7A03G1257300.1, CS7B03G1176700.1, CS7D03G1200100.1	3	CS4A03G0378800.1, CS4B03G0387800.1, CS4D03G0353100.1
Hordeum vulgare Morex	Barley	IPK V3	3	HORVU.MOREX.r3.4HG0372480, HORVU.MOREX.r3.6HG0568130, HORVU.MOREX.r3.7HG0745050	2	6HG0568130.1, 7HG0745050.1	1	4HG0372480.1
Brachypodium distachyon	Wild annual grass	JGI v3.2	3	Bradi1g30560, Bradi3g06210, Bradi4g16522	2	1g30560.1.p, 3g06210.3.p	1	4g16522.1.p
Oryza sativa	Rice	MSU v7.0	3	LOC_Os02g09130, LOC_Os06g43680, LOC_Os11g34860	2	Os02g09130.1, Os06g43680.1	1	Os11g34860.1
Setaria italica	Foxtail millet	JGI v2.2	3	Seita.1G059800, Seita.4G201200, Seita.8G148400	2	1G059800.1.p, 4G201200.1.p	1	8G148400.1.p
Setaria viridis	Green foxtail	JGI v4.1	3	Sevir.1G059100, Sevir.4G209900, Sevir.8G158600	2	1G059100.1.p, 4G209900.1.p	1	8G158600.1.p
Panicum hallii	Hall's panicgrass	JGI v3.2	3	Pahal.1G064200, Pahal.4G069400, Pahal.8G204800	2	1G064200.1.p, 4G069400.1.p	1	8G204800.1.p
Miscanthus sinensis	Maiden silvergrass	JGI v7.1	6	Misin07G065800, Misin08G065400, Misin09G152000, Misin10G128400, Misin18G205900, Misin19G203400	4	07G065800.1.p, 08G065400.1.p, 18G205900.1.p, 19G203400.1.p	2	09G152000.1.p, 10G128400.1.p
Sorghum bicolor	Cereals	JGI v5.1	3	Sobic.004G068100, Sobic.005G149500, Sobic.010G205800	2	004G068100.1.p, 010G205800.1.p	1	005G149500.1.p
Zea mays	Corn	nam-genomes Zm-B73-REFERENCE-NAM-5.0.55	3	Zm00001eb113880, Zm00001eb275220, Zm00001eb386990	2	Zm00001eb275220_P001, Zm00001eb386990_P001	1	Zm00001eb113880_P001
Oropetium thomaeum	An outgroup to the panicoid grasses	DanforthCenter v1.0	2	Oropetium_20150105_15775, Oropetium_20150105_20533	1	15775A	1	20533A
Ananas comosus	Pineapple	FAFU/UIUC v3	3	Aco000267, Aco006439, Aco008172	2	006439.1, 008172.1	1	000267.1
Musa acuminata	Banana	Genoscope/Cirad v1	3	GSMUA_Achr3G13320_001, GSMUA_Achr3G30600_001, GSMUA_Achr4G20330_001	2	Achr3P13320_001, Achr4P20330_001	1	Achr3P30600_001
Asparagus officinalis	Garden asparagus	UGA V1.1	1	evm.TU.AsparagusV1_03.2363	0		1	03.2363
Dioscorea alata	Yam	JGI v2.1	2	Dioal.09G018600, Dioal.13G009900	1	09G018600.1.p	1	13G009900.1.p
Spirodela polyrhiza	Duckweed	MIPS v2	2	Spipo31G0010300, Spipo3G0108200	1	31G0010300	1	3G0108200
Zostera marina	Eelgrass	Ghent v3.1	3	Zosma03g02670, Zosma06g07600, Zosma06g18480	1	06g18480	2	03g02670, 06g07600
Acorus americanus	American sweet flag, belongs to Acorales	JGI v1.1	2	Acora.05G179300, Acora.06G225800	1	06G225800.1.p	1	05G179300.1.p
Agave tequilana var. Weber's Blue HAP1	A succulent, CAM	JGI v2.1	5	AgateH1.01G060100, AgateH1.01G250700, AgateH1.02G090500, AgateH1.05G038100, AgateH1.06G187400	3	01G060100.1.p, 02G090500.1.p, 06G187400.1.p	2	01G250700.1.p, 05G038100.1.p
Joinvillea ascendens		JGI v1.1	2	Joasc.07G126500, Joasc.14G072100	1	07G126500.1.p	1	14G072100.1.p
Eleusine coracana	Finger millet	UGA/MIPS v1.1	4	ELECO.r07.6AG0546250, ELECO.r07.6BG0499630, ELECO.r07.9AG0685830, ELECO.r07.9BG0711990	2	6AG0546250.1, 6BG0499630.1	2	9AG0685830.1, 9BG0711990.1
Pharus latifolius		JGI v1.1	3	Phala.02G057100, Phala.04G182900, Phala.09G118500	2	02G057100.1.p, 04G182900.1.p	1	09G118500.1.p
Thinopyrum intermedium	Intermediate Wheatgrass (IWG)	JGI v3.1	9	Thint.J04G182800, Thint.J06G197300, Thint.J07G597100, Thint.S04G176700, Thint.S06G189900, Thint.S07G530000, Thint.V04G170700, Thint.V06G164300, Thint.V07G515400	6	J06G197300.1.p, J07G597100.1.p, S06G189900.1.p, S07G530000.1.p, V06G164300.1.p, V07G515400.1.p	3	J04G182800.1.p, S04G176700.1.p, V04G170700.1.p
Andropogon gerardi HAP1	Big bluestem	JGI v1.1	9	AndgeH1.04AG063800, AndgeH1.04BG074000, AndgeH1.04CG062200, AndgeH1.05AG155500, AndgeH1.05BG113800, AndgeH1.05CG120000, AndgeH1.10AG187000, AndgeH1.10BG173400, AndgeH1.10CG167200	6	04AG063800.1.p, 04BG074000.1.p, 04CG062200.1.p, 10AG187000.1.p, 10BG173400.1.p, 10CG167200.1.p	3	05AG155500.1.p, 05BG113800.1.p, 05CG120000.1.p
Chasmanthium laxum	Slender wood oats	JGI v1.1	4	Chala.02G206200, Chala.02G249400, Chala.09G069000, Chala.11G173800	3	02G206200.1.p, 02G249400.1.p, 11G173800.1.p	1	09G069000.1.p
Amborella trichopoda var. SantaCruz_75		JGI HAP1 v2.1	2	AmTrH1.13G107300, AmTrH1.13G117500	1	13G117500.1.p	1	13G107300.1.p
Nymphaea colorata	Water lily	JGI v1.2	3	Nycol.C01791, Nycol.D00419, Nycol.D00497	2	C01791.1.p, D00497.1.p	1	D00419.1.p
Cinnamomum kanehirae	Stout camphor tree, member of the magnoliids	BRCAS v3	3	CKAN_00236100, CKAN_00394300, CKAN_01126900	2	00394300, 01126900	1	00236100
Liriodendron tulipifera YP108A	Tulip tree or yellow poplar	JGI v1.1	3	Litul.12G060700, Litul.14G059800, Litul.17G033800	2	12G060700.1.p, 14G059800.1.p	1	17G033800.1.p
Porphyra umbilicalis	Red algae	JGI v1.5	0
Galdieria sulphuraria	Extremophilic unicellular species of red algae	Assembly ASM34128v1	0
Cyanidioschyzon merolae	Unicellular red alga	Assembly ASM9120v1	0
Chondrus crispus	Irish moss	ASM35022v2	0
Chara braunii	Stoneworts	Cbr_1.0	0
Botryococcus braunii	Colonial green microalga	JGI v2.1	1	Bobra.0461s0002			1*	0461s0002.1.p*
Chlamydomonas reinhardtii CC-4532	Green algae	JGI v6.1	1	Cre10.g446700_4532			1*	g446700_4532.1.p*
Chromochloris zofingiensis	unicellular green alga in the class Chlorophyceae	UCLA v5.2.3.2	1	Cz01g38320			1*	Cz01g38320.t1*
Coccomyxa subellipsoidea C-169	Unicellular green alga	JGI.FG v2.0	1	52413 (Gene: estExt_fgenesh1_pm.C_20179)			1*	52413*
Dunaliella salina		JGI v1.0	1	Dusal.0763s00005			1*	0763s00005.1.p*
Micromonas pusilla CCMP1545		JGI.FG v3.0	1	49883 (Gene: MicpuC2.EuGene.0000010107)			1*	49883*
Micromonas sp. RCC299		JGI.FG v3.0	1	113401 （Gene: AZW_AZW_PierreAnnot2.00130)			1*	113401*
Ostreococcus lucimarinus		JGI.FG v2.0	1	1452 (Gene: gwEuk.9.92.1)			1*	1452*
Volvox carteri		JGI v2.1	1	Vocar.0055s0013			1*	0055s0013.1.p*
Ceratodon purpureus GG1		JGI v1.1	1	CepurGG1.1G113200	1**	1G113200.1.p**
Marchantia polymorpha	Liverwort	JGI v3.1	1	Mapoly0011s0006	1**	0011s0006.1.p**
Physcomitrium patens	Moss	COSMOSS 3.3	2	Pp3c12_14430, Pp3c4_7570	2**	Pp3c12_14430V3.1.p**, Pp3c4_7570V3.1.p**
Sphagnum fallax	Peat moss	JGI v1.1	2	Sphfalx12G039400, Sphfalx17G046600	2**	12G039400.1.p**, 17G046600.1.p**
Sphagnum magellanicum	Peat moss	JGI v1.1	2	Sphmag12G055900, Sphmag17G039900	2**	12G055900.1.p**, 17G039900.1.p**
Ceratopteris richardii	Model fern species	JGI v2.1	2	Ceric.04G016600, Ceric.16G010800	2**	04G016600.1.p**, 16G010800.1.p**
Diphasiastrum complanatum	Ground cedar or Northern running-pine	JGI v3.1	3	Dicom.09G087400, Dicom.09G088200, Dicom.09G088600	3**	09G087400.1.p**, 09G088200.1.p**, 09G088600.1.p**
Selaginella moellendorffii	Spikemoss	JGI v1.0	1	140081	1**	140081**
Thuja plicata	Western redcedar	JGI v3.1	2	Thupl.29377079s0011, Thupl.29379176s0010	1	29379176s0010.1.p	1	29377079s0011.1.p
Homo sapiens	Human	GRCh38	2	ZDHHC13, ZDHHC17
Pan troglodytes	Chimpanzee	Pan_tro_3.0	2	ZDHHC13, ZDHHC17
Mus musculus	Mouse	GRCm39	2	Zdhhc13, Zdhhc17
Oryctolagus cuniculus	Rabbit	OryCun2.0	2	ZDHHC13, ZDHHC17
Danio rerio	Zebrafish	GRCz11	3	ENSDARG00000075225, zdhhc13, zdhhc17
Gallus gallus	Chicken	bGalGal1.mat.broiler.GRCg7b	2	ZDHHC13, ZDHHC17
Drosophila melanogaster	Fruit fly	BDGP6.46	1	Patsas
Atta cephalotes	Leaf-cutter ant	Attacep1.0	2	LOC105624616, LOC105625853
Penaeus monodon	Giant tiger prawn	NSTDA_Pmon_1	1	LOC119593831
Apis mellifera	Western honey bee	Amel_HAv3.1	1	LOC409559
Caenorhabditis elegans PRJNA13758		WBcel235	2	dhhc-13, dhhc-14
Schizosaccharomyces pombe		ASM294v2	1	akr1
Aspergillus nidulans FGSC A4		BBA1.0	1	AN5824.2
Magnaporthe oryzae (Pyricularia oryzae)		GCA900474545v2	1	M_BR32_EuGene_00120561
Saccharomyces cerevisiae S288c	Yeast	R64-1-1	2	AKR1, AKR2
Agaricus bisporus var. burnettii JB137-S8		ASM14938v1	1	AGABI1DRAFT_108919
Puccinia graminis f. sp. Tritici		ASM14938v1	2	PGTUg99_014972, PGTUg99_025291
Dictyostelium discoideum		dicty_2.7	3	DDB_G0275097, DDB_G0275149, DDB_G0287729
Leishmania major		ASM272v2	0
Plasmodium falciparum 3D7		ASM276v2	2	PF3D7_0303400, PF3D7_1322500
Phytophthora infestans		ASM14294v1	3	PITG_09782, PITG_10318, PITG_19251

## Sheet: S5
Supplementary Table 5. Defense-related gene IDs shown in Extended Data Figure 9c.
	Gene ID	Annotation
Salicylic acid (SA)-related genes	AT2G14610	PR1
	AT3G57260	PR2
	AT5G14930	SAG101
	AT1G74710	SID2
	AT5G26920	CBP60g
	AT1G02450	NIMIN1
	AT3G50950	ZAR1
Jasmonate (JA)-related genes	AT1G70700	JAZ9
	AT1G19180	JAZ1
	AT5G24780	VSP1
	AT5G44420	PDF1.2
	AT5G24770	VSP2
	AT3G45140	LOX2
Abscisic acid (ABA)-related genes	AT3G14440	NCED3
	AT1G16540	ABA3
	AT3G22620	LTPG20
	AT5G52300	RD29B
Pattern-triggered immunity (PTI)-related genes	AT4G23810	WRKY53
	AT2G31880	SOBIR1
	AT2G38470	WRKY33
	AT2G11520	CRCK3
	AT2G39660	BIK1
	AT5G47910	RBOHD
	AT2G37430	ZAT11
	AT4G37370	CYP81D8
	AT5G46330	FLS2
	AT5G49520	WRKY48
	AT2G19190	FRK1
