# Supplementary material for: Roles of microbiota in autoimmunity in Arabidopsis leaves
Source: Nat Plants. 2024 Sep 6;10(9):1363–76. doi: 10.1038/s41477-024-01779-9 (PMC11410663; doi:10.1038/s41477-024-01779-9)
Supplement: Supplementary file 6 — Statistical source data. [file 41477_2024_1779_MOESM6_ESM.xlsx]

## Sheet: Fig.1b
Figure 1b. Population size of endophytic leaf microbiota in Col-0, bbc and grm1 plants
Amblent Humidity			High Humidity					p-value
Genotype	log(cfu/g FW)		Genotype	log(cfu/g FW)			Col-0:aH vs. Col-0:hH	0.188
Col-0	3.20412		Col-0	3.20412			Col-0:aH vs. bbc:aH	>0.9999
Col-0	3		Col-0	3.60206			Col-0:aH vs. bbc:hH	<0.0001
Col-0	3.20412		Col-0	3.5563			Col-0:aH vs. grm1:aH	0.1449
Col-0	3.07918		Col-0	3.5563			Col-0:aH vs. grm1:hH	<0.0001
bbc	3		bbc	3.79239			Col-0:hH vs. bbc:aH	0.2272
bbc	3.20412		bbc	4.29226			Col-0:hH vs. bbc:hH	0.0024
bbc	3.20412		bbc	4.63749			Col-0:hH vs. grm1:aH	>0.9999
bbc	3.14613		bbc	3.89209			Col-0:hH vs. grm1:hH	<0.0001
grm1	3.44716		grm1	7.6902			bbc:aH vs. bbc:hH	<0.0001
grm1	3.5563		grm1	7.78533			bbc:aH vs. grm1:aH	0.1768
grm1	3.74819		grm1	7.59106			bbc:aH vs. grm1:hH	<0.0001
grm1	3.25527		grm1	7.63347			bbc:hH vs. grm1:aH	0.0033
							bbc:hH vs. grm1:hH	<0.0001
							grm1:aH vs. grm1:hH	<0.0001

## Sheet: Fig.1d
Figure 1d. Shannon indexes of endophytic leaf bacteria based on 16S rDNA amplicon sequence profiling of indicated genotypes
Col-0	bbc	grm1
2.91506	3.12292	2.32991			p-value
3.65103	4.11036	2.76486		Col-0 vs. bbc	0.5206
3.82035	3.35341	2.72853		Col-0 vs. grm1	<0.0001
2.8124	3.94189	2.69088		bbc vs. grm1	<0.0001
4.02021	3.69115	1.79849
2.50202	3.12022	2.58208
3.29035	2.89906	2.01935
3.0594	4.41018	1.89471
3.64465	3.13302	2.707
3.28558	3.32932	2.65411
2.88439	3.42447	1.4161
	2.17133	1.67682
	3.70957	1.37377
	4.2417	2.20212
	3.63395	2.52954
		2.22984
		2.11592
		2.62926
		2.5485
		3.14522

## Sheet: Fig.1b (exp repeat)
Figure 1b. Population size of endophytic leaf microbiota in Col-0, bbc and grm1 plants (experimental repeat)
Amblent Humidity			High Humidity					p-value
Genotype	log(cfu/g FW)		Genotype	log(cfu/g FW)			Col-0:aH vs. Col-0:hH	0.0382
Col-0	2.90309		Col-0	4.17609			Col-0:aH vs. bbc:aH	0.6498
Col-0	2.30103		Col-0	3.47712			Col-0:aH vs. bbc:hH	0.0012
Col-0	2.60206		Col-0	4.23045			Col-0:aH vs. grm1:aH	0.012
Col-0	1.69897		Col-0	3.47712			Col-0:aH vs. grm1:hH	<0.0001
bbc	2		bbc	4.5682			Col-0:hH vs. bbc:aH	0.5006
bbc	3.33244		bbc	4.30103			Col-0:hH vs. bbc:hH	0.57
bbc	3.24304		bbc	3.90309			Col-0:hH vs. grm1:aH	0.9924
bbc	2.65321		bbc	4.79934			Col-0:hH vs. grm1:hH	<0.0001
grm1	2.69897		grm1	8.27875			bbc:aH vs. bbc:hH	0.0292
grm1	2.60206		grm1	8.04139			bbc:aH vs. grm1:aH	0.2283
grm1	2.87506		grm1	8.07918			bbc:aH vs. grm1:hH	<0.0001
grm1	3.13033		grm1	8.63347			bbc:hH vs. grm1:aH	0.8735
							bbc:hH vs. grm1:hH	<0.0001
							grm1:aH vs. grm1:hH	<0.0001
