# Supplementary material for: Roles of microbiota in autoimmunity in Arabidopsis leaves
Source: Nat Plants. 2024 Sep 6;10(9):1363–76. doi: 10.1038/s41477-024-01779-9 (PMC11410663; doi:10.1038/s41477-024-01779-9)
Supplement: Supplementary file 7 — Statistical source data. [file 41477_2024_1779_MOESM7_ESM.xlsx]

## Sheet: Fig.2c
Figure 2c. Population size of endophytic leaf microbiota in various tip1 single mutant plants
Ambient Humidity			High Humidity					p-value
Genotype	log(cfu/g FW)		Genotype	log(cfu/g FW)			Col-0:aH vs. Col-0:hH	0.0013
Col-0	3.95424		Col-0	5.20412			Col-0:aH vs. bbc:aH	0.8159
Col-0	3.77815		Col-0	4.17609			Col-0:aH vs. bbc:hH	<0.0001
Col-0	3.95424		Col-0	4.77815			Col-0:aH vs. grm1:aH	>0.9999
Col-0	3.47712		Col-0	5.17609			Col-0:aH vs. grm1:hH	<0.0001
bbc	3.47712		bbc	4.95424			Col-0:aH vs. tip1W171STOP:aH	>0.9999
bbc	3.30103		bbc	5.07918			Col-0:aH vs. tip1W171STOP:hH	<0.0001
bbc	3.8451		bbc	4.90309			Col-0:aH vs. Salk_020996:aH	0.9983
bbc	3		bbc	5.27875			Col-0:aH vs. Salk_020996:hH	<0.0001
grm1	3.60206		grm1	7.4624			Col-0:aH vs. Salk_052842:aH	0.9995
grm1	4		grm1	8.36173			Col-0:aH vs. Salk_052842:hH	<0.0001
grm1	3.69897		grm1	7.95424			Col-0:hH vs. bbc:aH	<0.0001
grm1	3.77815		grm1	8.11394			Col-0:hH vs. bbc:hH	0.9961
tip1W171STOP	3.60206		tip1W171STOP	8.30103			Col-0:hH vs. grm1:aH	0.001
tip1W171STOP	3.77815		tip1W171STOP	7.95424			Col-0:hH vs. grm1:hH	<0.0001
tip1W171STOP	3.8451		tip1W171STOP	7.8451			Col-0:hH vs. tip1W171STOP:aH	0.0003
tip1W171STOP	3.47712		tip1W171STOP	8.36173			Col-0:hH vs. tip1W171STOP:hH	<0.0001
SALK_020996	4.23045		SALK_020996	7.36173			Col-0:hH vs. Salk_020996:aH	0.0176
SALK_020996	4.17609		SALK_020996	8.44716			Col-0:hH vs. Salk_020996:hH	<0.0001
SALK_020996	3.95424		SALK_020996	8.36173			Col-0:hH vs. Salk_052842:aH	0.0001
SALK_020996	3.60206		SALK_020996	7.83885			Col-0:hH vs. Salk_052842:hH	<0.0001
SALK_052842	3.77815		SALK_052842	8.32222			bbc:aH vs. bbc:hH	<0.0001
SALK_052842	3.30103		SALK_052842	8.14613			bbc:aH vs. grm1:aH	0.863
SALK_052842	3.77815		SALK_052842	7.90309			bbc:aH vs. grm1:hH	<0.0001
SALK_052842	3.60206		SALK_052842	8			bbc:aH vs. tip1W171STOP:aH	0.9804
							bbc:aH vs. tip1W171STOP:hH	<0.0001
							bbc:aH vs. Salk_020996:aH	0.2625
							bbc:aH vs. Salk_020996:hH	<0.0001
							bbc:aH vs. Salk_052842:aH	0.9975
							bbc:aH vs. Salk_052842:hH	<0.0001
							bbc:hH vs. grm1:aH	<0.0001
							bbc:hH vs. grm1:hH	<0.0001
							bbc:hH vs. tip1W171STOP:aH	<0.0001
							bbc:hH vs. tip1W171STOP:hH	<0.0001
							bbc:hH vs. Salk_020996:aH	0.001
							bbc:hH vs. Salk_020996:hH	<0.0001
							bbc:hH vs. Salk_052842:aH	<0.0001
							bbc:hH vs. Salk_052842:hH	<0.0001
							grm1:aH vs. grm1:hH	<0.0001
							grm1:aH vs. tip1W171STOP:aH	>0.9999
							grm1:aH vs. tip1W171STOP:hH	<0.0001
							grm1:aH vs. Salk_020996:aH	0.996
							grm1:aH vs. Salk_020996:hH	<0.0001
							grm1:aH vs. Salk_052842:aH	0.9998
							grm1:aH vs. Salk_052842:hH	<0.0001
							grm1:hH vs. tip1W171STOP:aH	<0.0001
							grm1:hH vs. tip1W171STOP:hH	>0.9999
							grm1:hH vs. Salk_020996:aH	<0.0001
							grm1:hH vs. Salk_020996:hH	>0.9999
							grm1:hH vs. Salk_052842:aH	<0.0001
							grm1:hH vs. Salk_052842:hH	>0.9999
							tip1W171STOP:aH vs. tip1W171STOP:hH	<0.0001
							tip1W171STOP:aH vs. Salk_020996:aH	0.9421
							tip1W171STOP:aH vs. Salk_020996:hH	<0.0001
							tip1W171STOP:aH vs. Salk_052842:aH	>0.9999
							tip1W171STOP:aH vs. Salk_052842:hH	<0.0001
							tip1W171STOP:hH vs. Salk_020996:aH	<0.0001
							tip1W171STOP:hH vs. Salk_020996:hH	>0.9999
							tip1W171STOP:hH vs. Salk_052842:aH	<0.0001
							tip1W171STOP:hH vs. Salk_052842:hH	>0.9999
							Salk_020996:aH vs. Salk_020996:hH	<0.0001
							Salk_020996:aH vs. Salk_052842:aH	0.8374
							Salk_020996:aH vs. Salk_052842:hH	<0.0001
							Salk_020996:hH vs. Salk_052842:aH	<0.0001
							Salk_020996:hH vs. Salk_052842:hH	>0.9999
							Salk_052842:aH vs. Salk_052842:hH	<0.0001

## Sheet: Fig.2d
Figure 2d. Normalized gene expression (2^-dCt) of PR1 in grm1 and tip1 plants
Genotype	PR1				p-value
Col-0	0.0764609			Col-0 vs. bbc	>0.9999
Col-0	0.0164626			Col-0 vs. grm1	0.0007
Col-0	0.0999766			Col-0 vs. tip1W171STOP	0.0075
Col-0	0.00861511			bbc vs. grm1	0.0007
bbc	0.0692208			bbc vs. tip1W171STOP	0.0075
bbc	0.00334787			grm1 vs. tip1W171STOP	0.5048
bbc	0.08727
bbc	0.0784704
grm1	140.811
grm1	60.5257
grm1	62.0665
grm1	66.7987
tip1W171STOP	61.0159
tip1W171STOP	44.8016
tip1W171STOP	53.6297
tip1W171STOP	84.6645

## Sheet: Fig.2e
Figure 2e. Normalized gene expression (2^-dCt) of FRK1 in grm1 and tip1 plants
Genotype	FRK1				p-value
Col-0	0.00961054			Col-0 vs. bbc	>0.9999
Col-0	0.00350666			Col-0 vs. grm1	0.0022
Col-0	0.00729783			Col-0 vs. tip1W171STOP	0.0405
Col-0	0.00619808			bbc vs. grm1	0.0023
bbc	0.0207408			bbc vs. tip1W171STOP	0.0429
bbc	0.0148926			grm1 vs. tip1W171STOP	0.3667
bbc	0.0113145
bbc	0.0114546
grm1	1.01197
grm1	1.00534
grm1	2.10029
grm1	0.647727
tip1W171STOP	1.21488
tip1W171STOP	0.736342
tip1W171STOP	0.569248
tip1W171STOP	0.565063

## Sheet: Fig.2c (exp repeat)
Figure 2c. Population size of endophytic leaf microbiota in various tip1 single mutant plants (experimental repeat)
Ambient Humidity			High Humidity					p-value
Genotype	log(cfu/g FW)		Genotype	log(cfu/g FW)			Col:aH vs. Col:hH	<0.0001
Col-0	1.49485		Col-0	3.1383			Col:aH vs. bbc:aH	0.9996
Col-0	1.49485		Col-0	3.21085			Col:aH vs. bbc:hH	<0.0001
Col-0	1.79588		Col-0	4.0607			Col:aH vs. grm1:aH	0.1276
Col-0	1.49485		Col-0	5.17609			Col:aH vs. grm1:hH	<0.0001
bbc	1.79588		bbc	4.21748			Col:aH vs. tip1W171STOP:aH	>0.9999
bbc	1.79588		bbc	5.75967			Col:aH vs. tip1W171STOP:hH	<0.0001
bbc	1.79588		bbc	3.54407			Col:aH vs. Salk_020996:aH	>0.9999
bbc	1.97197		bbc	3.65321			Col:aH vs. Salk_020996:hH	<0.0001
grm1	2.44909		grm1	6.95424			Col:aH vs. Salk_052842:aH	0.0419
grm1	2.273		grm1	7.68574			Col:aH vs. Salk_052842:hH	<0.0001
grm1	2.87506		grm1	7.66745			Col:hH vs. bbc:aH	<0.0001
grm1	2.85658		grm1	7.38021			Col:hH vs. bbc:hH	0.988
tip1W171STOP	1.49485		tip1W171STOP	7.45484			Col:hH vs. grm1:aH	0.0239
tip1W171STOP	1.79588		tip1W171STOP	7.50515			Col:hH vs. grm1:hH	<0.0001
tip1W171STOP	1.49485		tip1W171STOP	7.26717			Col:hH vs. tip1W171STOP:aH	<0.0001
tip1W171STOP	1.97197		tip1W171STOP	8.09691			Col:hH vs. tip1W171STOP:hH	<0.0001
SALK_020996	1.49485		SALK_020996	8.20412			Col:hH vs. Salk_020996:aH	<0.0001
SALK_020996	1.49485		SALK_020996	8.14613			Col:hH vs. Salk_020996:hH	<0.0001
SALK_020996	1.79588		SALK_020996	7.67669			Col:hH vs. Salk_052842:aH	0.0781
SALK_020996	2.273		SALK_020996	7.38917			Col:hH vs. Salk_052842:hH	<0.0001
SALK_052842	2.39794		SALK_052842	7.49136			bbc:aH vs. bbc:hH	<0.0001
SALK_052842	2.98621		SALK_052842	7.69897			bbc:aH vs. grm1:aH	0.5062
SALK_052842	2.81707		SALK_052842	7.56229			bbc:aH vs. grm1:hH	<0.0001
SALK_052842	2.90982		SALK_052842	7.25527			bbc:aH vs. tip1W171STOP:aH	>0.9999
							bbc:aH vs. tip1W171STOP:hH	<0.0001
							bbc:aH vs. Salk_020996:aH	>0.9999
							bbc:aH vs. Salk_020996:hH	<0.0001
							bbc:aH vs. Salk_052842:aH	0.2365
							bbc:aH vs. Salk_052842:hH	<0.0001
							bbc:hH vs. grm1:aH	0.0009
							bbc:hH vs. grm1:hH	<0.0001
							bbc:hH vs. tip1W171STOP:aH	<0.0001
							bbc:hH vs. tip1W171STOP:hH	<0.0001
							bbc:hH vs. Salk_020996:aH	<0.0001
							bbc:hH vs. Salk_020996:hH	<0.0001
							bbc:hH vs. Salk_052842:aH	0.0037
							bbc:hH vs. Salk_052842:hH	<0.0001
							grm1:aH vs. grm1:hH	<0.0001
							grm1:aH vs. tip1W171STOP:aH	0.2546
							grm1:aH vs. tip1W171STOP:hH	<0.0001
							grm1:aH vs. Salk_020996:aH	0.3694
							grm1:aH vs. Salk_020996:hH	<0.0001
							grm1:aH vs. Salk_052842:aH	>0.9999
							grm1:aH vs. Salk_052842:hH	<0.0001
							grm1:hH vs. tip1W171STOP:aH	<0.0001
							grm1:hH vs. tip1W171STOP:hH	>0.9999
							grm1:hH vs. Salk_020996:aH	<0.0001
							grm1:hH vs. Salk_020996:hH	0.9773
							grm1:hH vs. Salk_052842:aH	<0.0001
							grm1:hH vs. Salk_052842:hH	>0.9999
							tip1W171STOP:aH vs. tip1W171STOP:hH	<0.0001
							tip1W171STOP:aH vs. Salk_020996:aH	>0.9999
							tip1W171STOP:aH vs. Salk_020996:hH	<0.0001
							tip1W171STOP:aH vs. Salk_052842:aH	0.0956
							tip1W171STOP:aH vs. Salk_052842:hH	<0.0001
							tip1W171STOP:hH vs. Salk_020996:aH	<0.0001
							tip1W171STOP:hH vs. Salk_020996:hH	0.9995
							tip1W171STOP:hH vs. Salk_052842:aH	<0.0001
							tip1W171STOP:hH vs. Salk_052842:hH	>0.9999
							Salk_020996:aH vs. Salk_020996:hH	<0.0001
							Salk_020996:aH vs. Salk_052842:aH	0.1537
							Salk_020996:aH vs. Salk_052842:hH	<0.0001
							Salk_020996:hH vs. Salk_052842:aH	<0.0001
							Salk_020996:hH vs. Salk_052842:hH	0.9955
							Salk_052842:aH vs. Salk_052842:hH	<0.0001

## Sheet: Fig.2d (exp repeat)
Figure 2d. Normalized gene expression (2^-dCt) of PR1 in grm1 and tip1 plants (experimental repeat)
Genotype	PR1				p-value
Col-0	0.055666			Col-0 vs. bbc	>0.9999
Col-0	0.014441			Col-0 vs. grm1	<0.0001
Col-0	0.02935			Col-0 vs. tip1W171STOP	<0.0001
Col-0	0.008246			bbc vs. grm1	<0.0001
Col-0	0.00758			bbc vs. tip1W171STOP	<0.0001
Col-0	0.028406			grm1 vs. tip1W171STOP	0.0435
bbc	0.005752
bbc	0.064328
bbc	0.013636
bbc	0.003663
bbc	0.013269
bbc	0.004316
grm1	114.273
grm1	104.486
grm1	57.6976
grm1	54.0012
grm1	106.895
grm1	100.034
tip1W171STOP	74.2943
tip1W171STOP	34.1604
tip1W171STOP	65.5266
tip1W171STOP	37.4677
tip1W171STOP	90.491
tip1W171STOP	65.14

## Sheet: Fig.2e (exp repeat)
Figure 2e. Normalized gene expression (2^-dCt) of FRK1 in grm1 and tip1 plants
Genotype	FRK1				p-value
Col-0	0.002809			Col-0 vs. bbc	0.9996
Col-0	0.001882			Col-0 vs. grm1	<0.0001
Col-0	0.001149			Col-0 vs. tip1W171STOP	<0.0001
Col-0	0.003983			bbc vs. grm1	<0.0001
Col-0	0.004721			bbc vs. tip1W171STOP	<0.0001
Col-0	0.001607			grm1 vs. tip1W171STOP	0.9575
bbc	0.010881
bbc	0.007277
bbc	0.040088
bbc	0.015236
bbc	0.005361
bbc	0.007587
grm1	0.475909
grm1	0.549227
grm1	0.699939
grm1	0.761661
grm1	1.22926
grm1	1.09078
tip1W171STOP	0.385792
tip1W171STOP	0.970408
tip1W171STOP	0.679741
tip1W171STOP	1.16134
tip1W171STOP	0.534043
tip1W171STOP	0.715987
