# Supplementary material for: Roles of microbiota in autoimmunity in Arabidopsis leaves
Source: Nat Plants. 2024 Sep 6;10(9):1363–76. doi: 10.1038/s41477-024-01779-9 (PMC11410663; doi:10.1038/s41477-024-01779-9)
Supplement: Supplementary file 8 — Statistical source data. [file 41477_2024_1779_MOESM8_ESM.xlsx]

## Sheet: Fig.3a
Figure 3a. Normalized gene expression (2^-dCt) of PR1 in tip1 and snc1 plants
Genotype	PR1				p-value
Col-0	0.004318			Col-0 vs. tip1	0.0027
Col-0	0.144839			Col-0 vs. snc1	<0.0001
Col-0	0.115008			tip1 vs. snc1	0.0001
tip1	14.6651
tip1	9.39527
tip1	9.51999
snc1	27.1813
snc1	30.9438
snc1	32.3543

## Sheet: Fig.3b
Figure 3b. Normalized gene expression (2^-dCt) of FRK1 in tip1 and snc1 plants
Genotype	FRK1				p-value
Col-0	0.0234319			Col-0 vs. tip1	0.0026
Col-0	0.028583			Col-0 vs. snc1	0.0037
Col-0	0.0289557			tip1 vs. snc1	0.9302
tip1	0.415427
tip1	0.498816
tip1	0.383435
snc1	0.345763
snc1	0.561191
snc1	0.315045

## Sheet: Fig.3c
Figure 3c. Pst DC3000 population in tip1 and snc1 plants
Genotype	log(cfu/cm2)				p-value
Col-0	7.64898			Col-0 vs. tip1	<0.0001
Col-0	7.51357			Col-0 vs. snc1	<0.0001
Col-0	7.53426			tip1 vs. snc1	0.0378
Col-0	7.57289
Col-0	7.50285
Col-0	7.43227
tip1	6.16796
tip1	4.96149
tip1	6.81987
tip1	5.21254
tip1	5.37791
tip1	6.23323
snc1	5.53426
snc1	4.57289
snc1	4.68255
snc1	5.3991
snc1	5.37791
snc1	4.37061

## Sheet: Fig.3d
Figure 3d. ΔhrcC population in tip1 and snc1 plants
Genotype	log(cfu/cm2)				p-value
Col-0	5.23825			Col-0 vs. tip1	<0.0001
Col-0	5.42906			Col-0 vs. snc1	0.0091
Col-0	5.22815			tip1 vs. snc1	<0.0001
Col-0	5.26252
Col-0	5.23323
Col-0	5.2855
tip1	6.20182
tip1	6.13758
tip1	6.80388
tip1	6.90079
tip1	6.30305
tip1	6.19636
snc1	4.7137
snc1	4.59976
snc1	4.80388
snc1	4.67894
snc1	4.77585
snc1	5.23825

## Sheet: Fig.3a (exp repeat)
Figure 3a. Normalized gene expression (2^-dCt) of PR1 in tip1 and snc1 plants (experimental repeat)
Genotype	PR1				p-value
Col-0	9.21626			Col-0 vs. tip1	0.0003
Col-0	12.7472			Col-0 vs. snc1	0.0066
Col-0	20.5929			tip1 vs. snc1	0.106
Col-0	12.5111
tip1	88.788
tip1	100.234
tip1	126.06
tip1	69.178
snc1	87.1379
snc1	51.3802
snc1	79.9299
snc1	47.6532

## Sheet: Fig.3b (exp repeat)
Figure 3b. Normalized gene expression (2^-dCt) of FRK1 in tip1 and snc1 plants (experimental repeat)
Genotype	FRK1				p-value
Col-0	0.00788			Col-0 vs. tip1	<0.0001
Col-0	0.007807			Col-0 vs. snc1	<0.0001
Col-0	0.00921			tip1 vs. snc1	<0.0001
Col-0	0.017261
Col-0	0.01835
Col-0	0.014781
tip1	5.09041
tip1	4.87051
tip1	5.11158
tip1	4.98332
tip1	4.83685
tip1	4.72866
snc1	0.258835
snc1	0.255761
snc1	0.260844
snc1	0.371865
snc1	0.344791
snc1	0.366312

## Sheet: Fig.3c (exp repeat)
Figure 3c. Pst DC3000 population in tip1 and snc1 plants (experimental repeat)
Genotype	log(cfu/cm2)				p-value
Col-0	7.50285			Col-0 vs. tip1	<0.0001
Col-0	8.30305			Col-0 vs. snc1	<0.0001
Col-0	7.35943			tip1 vs. snc1	0.0029
Col-0	7.83021
Col-0	8.19636
Col-0	7.59976
Col-0	7.87851
Col-0	8.14999
Col-0	7.37061
Col-0	7.38152
Col-0	8.06958
Col-0	8.13124
tip1	4.02301
tip1	6.11827
tip1	3.97997
tip1	3.73009
tip1	4.19082
tip1	5.24812
tip1	5.9977
tip1	5.66046
tip1	3.59976
tip1	4.0546
tip1	6.47771
tip1	4.33215
snc1	3.81724
snc1	3.37791
snc1	4.19082
snc1	3.1248
snc1	3.67894
snc1	4.21781
snc1	3.06216
snc1	3.34012
snc1	4.13124
snc1	5.03909
snc1	3.29873
snc1	3.47482

## Sheet: Fig.3d (exp repeat)
Figure 3d. ΔhrcC population in tip1 and snc1 plants (experimental repeat)
Genotype	log(cfu/cm2)				p-value
Col-0	6.15606			Col-0 vs. tip1	0.0023
Col-0	5.9977			Col-0 vs. snc1	0.0443
Col-0	6.09112			tip1 vs. snc1	<0.0001
Col-0	5.16796
Col-0	5.32404
Col-0	5.54424
Col-0	6.16796
Col-0	4.92198
Col-0	6.01473
Col-0	5.66046
Col-0	5.281
Col-0	5.52918
tip1	6.94218
tip1	6.25297
tip1	7.04692
tip1	6.53928
tip1	7.58203
tip1	7.5954
tip1	6.06216
tip1	6.04692
tip1	5.85503
tip1	5.7137
tip1	6.07688
tip1	5.90079
snc1	6.11827
snc1	5.10491
snc1	5.37791
snc1	4.47482
snc1	5.14383
snc1	4.94218
snc1	4.77585
snc1	4.90079
snc1	5.43227
snc1	4.9977
snc1	5.66046
snc1	4.27186
