# Supplementary material for: Roles of microbiota in autoimmunity in Arabidopsis leaves
Source: Nat Plants. 2024 Sep 6;10(9):1363–76. doi: 10.1038/s41477-024-01779-9 (PMC11410663; doi:10.1038/s41477-024-01779-9)
Supplement: Supplementary file 9 — Statistical source data. [file 41477_2024_1779_MOESM9_ESM.xlsx]

## Sheet: Fig.4b
Figure 4b. Population size of leaf endophytic microbiota in tip1 and snc1 plants
Ambient Humidity			High Humidity					p-value
Genotype	log(cfu/g FW)		Genotype	log(cfu/g FW)			Col-0:aH vs. Col-0:hH	<0.0001
Col-0	2.30103		Col-0	4.34242			Col-0:aH vs. tip1:aH	0.5651
Col-0	3.14613		Col-0	4.49136			Col-0:aH vs. tip1:hH	<0.0001
Col-0	2.60206		Col-0	4.30103			Col-0:aH vs. snc1:aH	0.6751
Col-0	2.60206		Col-0	4.39794			Col-0:aH vs. snc1:hH	<0.0001
tip1	2.60206		tip1	8.20412			Col-0:hH vs. tip1:aH	<0.0001
tip1	2.90309		tip1	8.89209			Col-0:hH vs. tip1:hH	<0.0001
tip1	3.30103		tip1	8.6721			Col-0:hH vs. snc1:aH	<0.0001
tip1	3.25527		tip1	8.63347			Col-0:hH vs. snc1:hH	0.1156
snc1	2.30103		snc1	4.8451			tip1:aH vs. tip1:hH	<0.0001
snc1	3.25527		snc1	5.04139			tip1:aH vs. snc1:aH	>0.9999
snc1	3.14613		snc1	4.95424			tip1:aH vs. snc1:hH	<0.0001
snc1	3.20412		snc1	5			tip1:hH vs. snc1:aH	<0.0001
							tip1:hH vs. snc1:hH	<0.0001
							snc1:aH vs. snc1:hH	<0.0001

## Sheet: Fig.4c
Figure 4c. Shannon indexes of endophytic bacterial microbiota in the indicated genotypes.
Col-0	tip1	snc1
3.42812	1.57032	4.20444			p-value
4.06964	2.42846	3.60119		Col-0 vs. tip1	<0.0001
4.49692	2.20587	4.29071		Col-0 vs. snc1	0.779
3.48935	1.93586	4.40001		tip1 vs. snc1	<0.0001
4.82926	2.27511	3.95893
3.26364	3.34024	4.65217
4.107	2.42777	5.03032
2.96252	2.18797	2.75551
3.74794	2.25674	2.7763
4.21481	2.51034	3.86033
4.25546	2.28065	1.52442
	2.52779	3.40018
	2.45633	3.30916
	2.39461	4.30998
	2.58311	4.73511
	2.73443	3.00379
	2.38748	3.59868
	2.48347
	3.08572
	2.58661

## Sheet: Fig.4e
Figure 4e. Normalized gene expression (2^-dCt) of PR1 in tip1 and snc1 plants
Genotype	PR1				p-value
Col-0	0.024339			Col-0 vs. tip1	0.9998
Col-0	0.018307			Col-0 vs. snc1	<0.0001
Col-0	0.014559			tip1 vs. snc1	<0.0001
Col-0	0.021051
tip1	0.013416
tip1	0.012611
tip1	0.003393
tip1	0.002693
snc1	9.4165
snc1	9.32703
snc1	8.16912
snc1	6.424

## Sheet: Fig.4f
Figure 4f. Normalized gene expression (2^-dCt) of FRK1 in tip1 and snc1 plants
Genotype	FRK1				p-value
Col-0	0.006683			Col-0 vs. tip1	0.0294
Col-0	0.007702			Col-0 vs. snc1	<0.0001
Col-0	0.005156			tip1 vs. snc1	<0.0001
Col-0	0.011401
tip1	0.019631
tip1	0.015469
tip1	0.016208
tip1	0.01231
snc1	0.048571
snc1	0.047972
snc1	0.058776
snc1	0.051019

## Sheet: Fig.4b (exp repeat)
Figure 4b. Population size of leaf endophytic microbiota in tip1 and snc1 plants (experimental repeat)
Ambient Humidity			High Humidity					p-value
Genotype	log(cfu/g FW)		Genotype	log(cfu/g FW)			Col-0:aH vs. Col-0:hH	0.0004
Col-0	2.90309		Col-0	4.17609			Col-0:aH vs. tip1:aH	0.9389
Col-0	2.30103		Col-0	3.47712			Col-0:aH vs. tip1:hH	<0.0001
Col-0	2.60206		Col-0	4.23045			Col-0:aH vs. snc1:aH	0.5594
Col-0	1.69897		Col-0	3.47712			Col-0:aH vs. snc1:hH	<0.0001
tip1	2.17609		tip1	8.59106			Col-0:hH vs. tip1:aH	<0.0001
tip1	2.17609		tip1	8.61278			Col-0:hH vs. tip1:hH	<0.0001
tip1	1.69897		tip1	8.8451			Col-0:hH vs. snc1:aH	<0.0001
tip1	2.47712		tip1	8.4624			Col-0:hH vs. snc1:hH	0.8612
snc1	2.30103		snc1	4.14613			tip1:aH vs. tip1:hH	<0.0001
snc1	1.69897		snc1	3.69897			tip1:aH vs. snc1:aH	0.9688
snc1	1.69897		snc1	4.77815			tip1:aH vs. snc1:hH	<0.0001
snc1	2		snc1	3.95424			tip1:hH vs. snc1:aH	<0.0001
							tip1:hH vs. snc1:hH	<0.0001
							snc1:aH vs. snc1:hH	<0.0001

## Sheet: Fig.4e (exp repeat)
Figure 4e. Normalized gene expression (2^-dCt) of PR1 in tip1 and snc1 plants (experimental repeat)
Genotype	PR1				p-value
Col-0	0.00406104			Col-0 vs. tip1	0.9693
Col-0	0.00327908			Col-0 vs. snc1	0.0002
Col-0	0.00529102			tip1 vs. snc1	0.0002
Col-0	0.00209214
tip1	0.00416609
tip1	0.682386
tip1	0.0078389
tip1	0.132727
snc1	5.2616
snc1	7.85103
snc1	7.59733
snc1	3.49887

## Sheet: Fig.4f (exp repeat)
Figure 4f. Normalized gene expression (2^-dCt) of FRK1 in tip1 and snc1 plants (experimental repeat)
Genotype	FRK1				p-value
Col-0	0.015372			Col-0 vs. tip1	0.4687
Col-0	0.00995577			Col-0 vs. snc1	0.0126
Col-0	0.0132604			tip1 vs. snc1	0.0435
Col-0	0.0240488
tip1	0.0172248
tip1	0.0424032
tip1	0.0533761
tip1	0.0727118
snc1	0.0760963
snc1	0.281573
snc1	0.132374
snc1	0.0776263
