# Supplementary material for: Roles of microbiota in autoimmunity in Arabidopsis leaves
Source: Nat Plants. 2024 Sep 6;10(9):1363–76. doi: 10.1038/s41477-024-01779-9 (PMC11410663; doi:10.1038/s41477-024-01779-9)
Supplement: Supplementary file 10 — Statistical source data. [file 41477_2024_1779_MOESM10_ESM.xlsx]

## Sheet: Fig.5b
Figure 5b. Population size of leaf endophytic microbiota in tip1-like mutant plants
Genotype	log(cfu/g FW)				p-value
Col-0	2.60206			Col-0 vs. tip1	<0.0001
Col-0	2.30103			Col-0 vs. aca4 aca11	<0.0001
Col-0	3.07918			Col-0 vs. acd5	<0.0001
Col-0	2.90309			Col-0 vs. lsd1	<0.0001
tip1	7.6902			tip1 vs. aca4 aca11	0.6541
tip1	8.41497			tip1 vs. acd5	>0.9999
tip1	7.39794			tip1 vs. lsd1	0.1311
tip1	6.6902			aca4 aca11 vs. acd5	0.5832
aca4 aca11	7.4624			aca4 aca11 vs. lsd1	0.7624
aca4 aca11	8			acd5 vs. lsd1	0.1065
aca4 aca11	8.62325
aca4 aca11	8.04139
acd5	8.30103
acd5	7.53148
acd5	6.86923
acd5	7.32222
lsd1	8.17609
lsd1	8.54407
lsd1	8.57978
lsd1	8.49136

## Sheet: Fig.5c
Figure 5c. Population size of leaf endophytic microbiota in snc1-like mutant plants
Genotype	log(cfu/g FW)				p-value
Col-0	5			Col-0 vs. snc1	0.8632
Col-0	4.16137			Col-0 vs. chs3	0.9999
Col-0	3.51851			Col-0 vs. dnd1	0.9993
Col-0	3.30103			Col-0 vs. dnd2	0.9429
snc1	3.72428			snc1 vs. chs3	0.7902
snc1	3.34242			snc1 vs. dnd1	0.748
snc1	2.77815			snc1 vs. dnd2	0.4544
snc1	3.07918			chs3 vs. dnd1	>0.9999
chs3	4.55931			chs3 vs. dnd2	0.9748
chs3	3.68797			dnd1 vs. dnd2	0.9852
chs3	3.47712
chs3	4.74168
dnd1	6.19033
dnd1	3.47712
dnd1	3.5563
dnd1	3.49136
dnd2	3
dnd2	3.04139
dnd2	6.17609
dnd2	6.09691

## Sheet: Fig.5b (exp repeat)
Figure 5b. Population size of leaf endophytic microbiota in tip1-like mutant plants (experimental repeat)
Genotype	log(cfu/g FW)				p-value
Col-0	2.69897			Col-0 vs. tip1	0.0099
Col-0	3.39794			Col-0 vs. aca4 aca11	0.0014
Col-0	4.11394			Col-0 vs. acd5	0.0001
Col-0	3.50515			Col-0 vs. lsd1	0.0018
tip1	5.04139			tip1 vs. aca4 aca11	0.8421
tip1	7.07918			tip1 vs. acd5	0.2129
tip1	6.11394			tip1 vs. lsd1	0.8998
tip1	5.54407			aca4 aca11 vs. acd5	0.7321
aca4 aca11	6.63347			aca4 aca11 vs. lsd1	>0.9999
aca4 aca11	6.64345			acd5 vs. lsd1	0.6514
aca4 aca11	6.716
aca4 aca11	6.39794
acd5	7.65321
acd5	7.38021
acd5	8.04139
acd5	6.47712
lsd1	4.23045
lsd1	7.20412
lsd1	6.716
lsd1	7.88081

## Sheet: Fig.5c (exp repeat)
Figure 5c. Population size of leaf endophytic microbiota in snc1-like mutant plants (experimental repeat)
Genotype	log(cfu/g FW)				p-value
Col-0	3.07918			Col-0 vs. snc1	0.9169
Col-0	3.20412			Col-0 vs. chs3	0.0803
Col-0	3.93952			Col-0 vs. dnd1	0.0359
Col-0	3.88081			Col-0 vs. dnd2	0.8959
snc1	3.39794			snc1 vs. chs3	0.3126
snc1	3.77085			snc1 vs. dnd1	0.1598
snc1	4.06446			snc1 vs. dnd2	>0.9999
snc1	4.17609			chs3 vs. dnd1	0.9918
chs3	4.57978			chs3 vs. dnd2	0.3402
chs3	4.44716			dnd1 vs. dnd2	0.1764
chs3	4.79239
chs3	4.73239
dnd1	5.09342
dnd1	6
dnd1	3.68124
dnd1	4.45939
dnd2	4.4014
dnd2	3.30103
dnd2	3.68124
dnd2	4.12057
