# Supplementary material for: Roles of microbiota in autoimmunity in Arabidopsis leaves
Source: Nat Plants. 2024 Sep 6;10(9):1363–76. doi: 10.1038/s41477-024-01779-9 (PMC11410663; doi:10.1038/s41477-024-01779-9)
Supplement: Supplementary file 11 — Statistical source data. [file 41477_2024_1779_MOESM11_ESM.xlsx]

## Sheet: Fig.6c
Figure 6c. Normalized gene expression (2^-dCt) of PR1 in tip1-like mutant plants
Genotype	PR1 [ax]			PR1 [ax]	p-value			Genotype	PR1 [holo]			PR1 [holo]	p-value
Col-0	0.00103635			Col-0 vs. tip1	0.8101			Col-0	0.137757			Col-0 vs. tip1	0.0006
Col-0	0.00131518			Col-0 vs. aca4 aca11	0.8118			Col-0	0.214224			Col-0 vs. aca4 aca11	0.1771
Col-0	0.00122568			Col-0 vs. acd5	0.2472			Col-0	0.171834			Col-0 vs. acd5	0.0072
Col-0	0.000643048			Col-0 vs. lsd1	0.0161			Col-0	0.177677			Col-0 vs. lsd1	0.0071
tip1	0.0201344			tip1 vs. aca4 aca11	0.9983			tip1	59.3807			tip1 vs. aca4 aca11	0.01
tip1	0.00891757			tip1 vs. acd5	0.3524			tip1	39.2323			tip1 vs. acd5	0.2293
tip1	0.00123023			tip1 vs. lsd1	0.0262			tip1	41.0004			tip1 vs. lsd1	0.2316
tip1	0.0131542			aca4 aca11 vs. acd5	0.3514			tip1	20.9993			aca4 aca11 vs. acd5	0.1109
aca4 aca11	0.00103404			aca4 aca11 vs. lsd1	0.0261			aca4 aca11	11.3827			aca4 aca11 vs. lsd1	0.1096
aca4 aca11	0.00113055			acd5 vs. lsd1	0.1529			aca4 aca11	4.98701			acd5 vs. lsd1	0.9947
aca4 aca11	0.025292							aca4 aca11	12.9319
aca4 aca11	0.0156276							aca4 aca11	23.3037
acd5	0.0432095							acd5	43.3223
acd5	0.000988501							acd5	21.1561
acd5	0.0068655							acd5	18.068
acd5	0.146252							acd5	32.1384
lsd1	0.260031							lsd1	56.2491
lsd1	0.108817							lsd1	10.0219
lsd1	0.0236748							lsd1	18.6286
lsd1	0.0462411							lsd1	30.0315

## Sheet: Fig.6d
Figure 6d. Normalized gene expression (2^-dCt) of PR1 in snc1-like mutant plants
Genotype	PR1 [ax]			PR1 [ax]	p-value			Genotype	PR1 [holo]			PR1 [holo]	p-value
Col-0	0.00279481			Col-0 vs. snc1	0.0083			Col-0	0.377124			Col-0 vs. snc1	0.1497
Col-0	0.00321581			Col-0 vs. chs3	<0.0001			Col-0	0.00913203			Col-0 vs. chs3	0.006
Col-0	0.00214427			Col-0 vs. dnd1	0.8083			Col-0	0.246691			Col-0 vs. dnd1	<0.0001
Col-0	0.0023411			Col-0 vs. dnd2	0.448			Col-0	0.146997			Col-0 vs. dnd2	0.0013
snc1	17.1053			snc1 vs. chs3	0.0003			snc1	14.433			snc1 vs. chs3	0.1138
snc1	20.8377			snc1 vs. dnd1	0.0136			snc1	6.20146			snc1 vs. dnd1	<0.0001
snc1	17.7794			snc1 vs. dnd2	0.039			snc1	10.6148			snc1 vs. dnd2	0.0281
snc1	23.3937			chs3 vs. dnd1	<0.0001			snc1	3.63779			chs3 vs. dnd1	<0.0001
chs3	76.6894			chs3 vs. dnd2	<0.0001			chs3	7.90777			chs3 vs. dnd2	0.4646
chs3	29.8863			dnd1 vs. dnd2	0.6024			chs3	24.3583			dnd1 vs. dnd2	<0.0001
chs3	39.7292							chs3	27.3552
chs3	52.9909							chs3	12.9854
dnd1	1.98377							dnd1	57.0296
dnd1	1.69954							dnd1	85.2409
dnd1	0.566623							dnd1	61.3156
dnd1	2.18678							dnd1	80.8648
dnd2	4.16518							dnd2	22.5308
dnd2	2.88793							dnd2	20.8065
dnd2	6.00441							dnd2	19.1664
dnd2	7.22539							dnd2	26.9627

## Sheet: Fig.6c (exp repeat)
Figure 6c. Normalized gene expression (2^-dCt) of PR1 in tip1-like mutant plants (experimental repeat)
Genotype	PR1 [ax]			PR1 [ax]	p-value			Genotype	PR1 [holo]			PR1 [holo]	p-value
Col-0	0.000733			Col-0 vs. tip1	>0.9999			Col-0	0.521162			Col-0 vs. tip1	0.0335
Col-0	0.001131			Col-0 vs. aca4 aca11	>0.9999			Col-0	0.206234			Col-0 vs. aca4 aca11	0.6667
Col-0	0.000899			Col-0 vs. acd5	0.1247			Col-0	0.083158			Col-0 vs. acd5	0.0372
tip1	0.004077			Col-0 vs. lsd1	0.0206			tip1	27.4915			Col-0 vs. lsd1	0.0274
tip1	0.004138			tip1 vs. aca4 aca11	>0.9999			tip1	22.5801			tip1 vs. aca4 aca11	0.2565
tip1	0.003317			tip1 vs. acd5	0.1426			tip1	31.3324			tip1 vs. acd5	>0.9999
aca4 aca11	0.001207			tip1 vs. lsd1	0.0236			aca4 aca11	8.31825			tip1 vs. lsd1	>0.9999
aca4 aca11	0.001509			aca4 aca11 vs. acd5	0.1269			aca4 aca11	12.334			aca4 aca11 vs. acd5	0.2807
aca4 aca11	0.00122			aca4 aca11 vs. lsd1	0.021			aca4 aca11	10.9232			aca4 aca11 vs. lsd1	0.2142
acd5	0.114799			acd5 vs. lsd1	0.7681			acd5	45.3329			acd5 vs. lsd1	0.9996
acd5	0.131183							acd5	24.425
acd5	0.018983							acd5	10.1306
lsd1	0.054812							lsd1	22.4037
lsd1	0.142221							lsd1	22.705
lsd1	0.181637							lsd1	39.2461

## Sheet: Fig.6d (exp repeat)
Figure 6d. Normalized gene expression (2^-dCt) of PR1 in snc1-like mutant plants (experimental repeat)
Genotype	PR1 [ax]			PR1 [ax]	p-value			Genotype	PR1 [holo]			PR1 [holo]	p-value
Col-0	0.00149702			Col-0 vs. snc1	<0.0001			Col-0	0.0565608			Col-0 vs. snc1	0.04
Col-0	0.000871331			Col-0 vs. chs3	<0.0001			Col-0	0.0656663			Col-0 vs. chs3	0.0002
Col-0	0.00125373			Col-0 vs. dnd1	0.4215			Col-0	0.0620679			Col-0 vs. dnd1	<0.0001
Col-0	0.00142501			Col-0 vs. dnd2	0.0148			Col-0	0.0618819			Col-0 vs. dnd2	<0.0001
snc1	11.6214			snc1 vs. chs3	<0.0001			snc1	7.22209			snc1 vs. chs3	0.0205
snc1	8.39904			snc1 vs. dnd1	<0.0001			snc1	6.6654			snc1 vs. dnd1	0.0002
snc1	11.0225			snc1 vs. dnd2	<0.0001			snc1	7.00953			snc1 vs. dnd2	0.0022
snc1	8.83681			chs3 vs. dnd1	<0.0001			snc1	7.68368			chs3 vs. dnd1	0.0343
chs3	22.1179			chs3 vs. dnd2	<0.0001			chs3	13.564			chs3 vs. dnd2	0.2866
chs3	18.2339			dnd1 vs. dnd2	0.0732			chs3	12.0243			dnd1 vs. dnd2	0.2403
chs3	15.8243							chs3	18.6191
chs3	21.9039							chs3	17.0138
dnd1	0.46704							dnd1	17.4826
dnd1	0.78389							dnd1	22.602
dnd1	1.99347							dnd1	31.6315
dnd1	0.655811							dnd1	18.8425
dnd2	4.93767							dnd2	14.1782
dnd2	1.83613							dnd2	27.2374
dnd2	3.1427							dnd2	11.9815
dnd2	3.06293							dnd2	21.7498
