# Supplementary material for: Roles of microbiota in autoimmunity in Arabidopsis leaves
Source: Nat Plants. 2024 Sep 6;10(9):1363–76. doi: 10.1038/s41477-024-01779-9 (PMC11410663; doi:10.1038/s41477-024-01779-9)
Supplement: Supplementary file 12 — Statistical source data. [file 41477_2024_1779_MOESM12_ESM.xlsx]

## Sheet: Fig.7b
Figure 7b. Population size of leaf endophytic microbiota in Arabidopsis accessions
Genotype	log(cfu/g)				p-value
Col-0	3.69897			Col-0 vs. Est-1	<0.0001
Col-0	4.17609			Col-0 vs. C24	0.5672
Col-0	4.17609			Est-1 vs. C24	<0.0001
Col-0	4.77815
Col-0	3.60206
Col-0	3.21748
Est-1	6.20412
Est-1	6.8451
Est-1	6.50515
Est-1	6.77085
Est-1	6.94448
Est-1	7.36173
C24	4.59106
C24	3.69897
C24	3.47712
C24	3.47712
C24	3.69897
C24	2.90309

## Sheet: Fig.7d
Figure 7d. Normalized gene expression (2^-dCt) of PR1 in Arabidopsis accessions
Genotype	PR1 [ax]			PR1 [ax]	p-value			Genotype	PR1 [holo]			PR1 [holo]	p-value
Col-0	0.00111			Col-0 vs. Est-1	0.9901			Col-0	0.13322			Col-0 vs. Est-1	0.0369
Col-0	0.00059			Col-0 vs. C24	<0.0001			Col-0	0.01512			Col-0 vs. C24	0.0793
Col-0	0.00063			Est-1 vs. C24	<0.0001			Col-0	0.34222			Est-1 vs. C24	0.5947
Est-1	0.00452							Est-1	13.7628
Est-1	0.02115							Est-1	2.15564
Est-1	0.00458							Est-1	20.7092
C24	9.24981							C24	7.58151
C24	6.50249							C24	11.2091
C24	9.05476							C24	10.2417

## Sheet: Fig.7b (exp repeat)
Figure 7b. Population size of leaf endophytic microbiota in Arabidopsis accessions (experimental repeat)
Genotype	log(cfu/g)				p-value
Col-0	1.69897			Col-0 vs. Est-1	0.0103
Col-0	2.74036			Col-0 vs. C24	0.8362
Col-0	2.17609			Est-1 vs. C24	0.0044
Col-0	4.44716
Est-1	4
Est-1	6.51851
Est-1	5.30103
Est-1	7.24304
C24	2.17609
C24	1.69897
C24	2.77815
C24	2.60206

## Sheet: Fig.7d (exp repeat)
Figure 7d. Normalized gene expression (2^-dCt) of PR1 in Arabidopsis accessions (experimental repeat)
Genotype	PR1 [ax]			PR1 [ax]	p-value			Genotype	PR1 [holo]			PR1 [holo]	p-value
Col-0	0.000732			Col-0 vs. Est-1	0.9926			Col-0	0.167249			Col-0 vs. Est-1	0.0002
Col-0	0.000713			Col-0 vs. C24	<0.0001			Col-0	0.450148			Col-0 vs. C24	<0.0001
Col-0	0.001034			Est-1 vs. C24	<0.0001			Col-0	0.619371			Est-1 vs. C24	0.0012
Col-0	0.000347							Col-0	1.29042
Est-1	0.059311							Est-1	10.4241
Est-1	0.005307							Est-1	9.22891
Est-1	0.000999							Est-1	9.07648
Est-1	0.209157							Est-1	8.63875
C24	14.079							C24	15.7773
C24	14.457							C24	13.5991
C24	14.9147							C24	15.0038
C24	17.2573							C24	20.6099
