# Supplementary material for: Roles of microbiota in autoimmunity in Arabidopsis leaves
Source: Nat Plants. 2024 Sep 6;10(9):1363–76. doi: 10.1038/s41477-024-01779-9 (PMC11410663; doi:10.1038/s41477-024-01779-9)
Supplement: Supplementary file 14 — Statistical source data. [file 41477_2024_1779_MOESM14_ESM.xlsx]

## Sheet: Ext.Fig.2c
Extended Data Figure 2c. Population size of leaf endophytic microbiota in grm1 complementary lines
Amblent Humidity			High Humidity					p-value
Genotype	log(cfu/g FW)		Genotype	log(cfu/g FW)			Col-0:aH vs. Col-0:hH	0.9857
Col-0	3.14613		Col-0	3.60206			Col-0:aH vs. bbc:aH	>0.9999
Col-0	3.53148		Col-0	3.60206			Col-0:aH vs. bbc:hH	0.5798
Col-0	3.53148		Col-0	3.69897			Col-0:aH vs. grm1:aH	>0.9999
Col-0	3.60206		Col-0	4.07918			Col-0:aH vs. grm1:hH	<0.0001
bbc	3.53148		bbc	3.47712			Col-0:aH vs. pTIP1::TIP1 in grm1 T1-1:aH	>0.9999
bbc	3		bbc	3.69897			Col-0:aH vs. pTIP1::TIP1 in grm1 T1-1:hH	0.1629
bbc	3		bbc	3.90309			Col-0:aH vs. pTIP1::TIP1 in grm1 T1-4:aH	>0.9999
bbc	3.94448		bbc	5			Col-0:aH vs. pTIP1::TIP1 in grm1 T1-4:hH	>0.9999
grm1	3.69897		grm1	8.34242			Col-0:hH vs. bbc:aH	0.9315
grm1	3.47712		grm1	8.68124			Col-0:hH vs. bbc:hH	0.9909
grm1	3.50515		grm1	8.66276			Col-0:hH vs. grm1:aH	0.9989
grm1	3.47712		grm1	8.43136			Col-0:hH vs. grm1:hH	<0.0001
pTIP1::TIP1 in grm1 T1-1	3.41497		pTIP1::TIP1 in grm1 T1-1	3.95424			Col-0:hH vs. pTIP1::TIP1 in grm1 T1-1:aH	0.9388
pTIP1::TIP1 in grm1 T1-1	3.44716		pTIP1::TIP1 in grm1 T1-1	4.25527			Col-0:hH vs. pTIP1::TIP1 in grm1 T1-1:hH	0.7279
pTIP1::TIP1 in grm1 T1-1	3.30103		pTIP1::TIP1 in grm1 T1-1	3.60206			Col-0:hH vs. pTIP1::TIP1 in grm1 T1-4:aH	0.9528
pTIP1::TIP1 in grm1 T1-1	3.34242		pTIP1::TIP1 in grm1 T1-1	5.17609			Col-0:hH vs. pTIP1::TIP1 in grm1 T1-4:hH	0.9589
pTIP1::TIP1 in grm1 T1-4	3.50515		pTIP1::TIP1 in grm1 T1-4	3.30103			bbc:aH vs. bbc:hH	0.3935
pTIP1::TIP1 in grm1 T1-4	3.76343		pTIP1::TIP1 in grm1 T1-4	4			bbc:aH vs. grm1:aH	0.9998
pTIP1::TIP1 in grm1 T1-4	3		pTIP1::TIP1 in grm1 T1-4	3.30103			bbc:aH vs. grm1:hH	<0.0001
pTIP1::TIP1 in grm1 T1-4	3.30103		pTIP1::TIP1 in grm1 T1-4	3			bbc:aH vs. pTIP1::TIP1 in grm1 T1-1:aH	>0.9999
							bbc:aH vs. pTIP1::TIP1 in grm1 T1-1:hH	0.0878
							bbc:aH vs. pTIP1::TIP1 in grm1 T1-4:aH	>0.9999
							bbc:aH vs. pTIP1::TIP1 in grm1 T1-4:hH	>0.9999
							bbc:hH vs. grm1:aH	0.7717
							bbc:hH vs. grm1:hH	<0.0001
							bbc:hH vs. pTIP1::TIP1 in grm1 T1-1:aH	0.4089
							bbc:hH vs. pTIP1::TIP1 in grm1 T1-1:hH	0.9977
							bbc:hH vs. pTIP1::TIP1 in grm1 T1-4:aH	0.4431
							bbc:hH vs. pTIP1::TIP1 in grm1 T1-4:hH	0.4609
							grm1:aH vs. grm1:hH	<0.0001
							grm1:aH vs. pTIP1::TIP1 in grm1 T1-1:aH	0.9998
							grm1:aH vs. pTIP1::TIP1 in grm1 T1-1:hH	0.2864
							grm1:aH vs. pTIP1::TIP1 in grm1 T1-4:aH	>0.9999
							grm1:aH vs. pTIP1::TIP1 in grm1 T1-4:hH	>0.9999
							grm1:hH vs. pTIP1::TIP1 in grm1 T1-1:aH	<0.0001
							grm1:hH vs. pTIP1::TIP1 in grm1 T1-1:hH	<0.0001
							grm1:hH vs. pTIP1::TIP1 in grm1 T1-4:aH	<0.0001
							grm1:hH vs. pTIP1::TIP1 in grm1 T1-4:hH	<0.0001
							pTIP1::TIP1 in grm1 T1-1:aH vs. pTIP1::TIP1 in grm1 T1-1:hH	0.093
							pTIP1::TIP1 in grm1 T1-1:aH vs. pTIP1::TIP1 in grm1 T1-4:aH	>0.9999
							pTIP1::TIP1 in grm1 T1-1:aH vs. pTIP1::TIP1 in grm1 T1-4:hH	>0.9999
							pTIP1::TIP1 in grm1 T1-1:hH vs. pTIP1::TIP1 in grm1 T1-4:aH	0.105
							pTIP1::TIP1 in grm1 T1-1:hH vs. pTIP1::TIP1 in grm1 T1-4:hH	0.1116
							pTIP1::TIP1 in grm1 T1-4:aH vs. pTIP1::TIP1 in grm1 T1-4:hH	>0.9999

## Sheet: Ext.Fig.2c (exp repeat)
Extended Data Figure 2c. Population size of leaf endophytic microbiota in grm1 complementary lines (experimental repeat)
Amblent Humidity			High Humidity					p-value
Genotype	log(cfu/g FW)		Genotype	log(cfu/g FW)			Col-0:aH vs. Col-0:hH	0.0008
Col-0	2.8451		Col-0	4.43136			Col-0:aH vs. bbc:aH	>0.9999
Col-0	2.8451		Col-0	4.5682			Col-0:aH vs. bbc:hH	0.003
Col-0	2.77815		Col-0	4.76343			Col-0:aH vs. grm1:aH	0.4916
bbc	3.07918		bbc	4.36173			Col-0:aH vs. grm1:hH	<0.0001
bbc	2.90309		bbc	4.25527			Col-0:aH vs. pTIP1::TIP1 in grm1 T1-1:aH	0.981
bbc	2.95424		bbc	4.54407			Col-0:aH vs. pTIP1::TIP1 in grm1 T1-1:hH	<0.0001
grm1	3.63347		grm1	7.11394			Col-0:aH vs. pTIP1::TIP1 in grm1 T1-4:aH	0.9977
grm1	3.77815		grm1	7.23045			Col-0:aH vs. pTIP1::TIP1 in grm1 T1-4:hH	0.0012
grm1	3.17609		grm1	7.25527			Col-0:hH vs. bbc:aH	0.0022
pTIP1::TIP1 in grm1 T1-1	3.61278		pTIP1::TIP1 in grm1 T1-1	5.36173			Col-0:hH vs. bbc:hH	0.9997
pTIP1::TIP1 in grm1 T1-1	3.30103		pTIP1::TIP1 in grm1 T1-1	4.78533			Col-0:hH vs. grm1:aH	0.0832
pTIP1::TIP1 in grm1 T1-1	2.60206		pTIP1::TIP1 in grm1 T1-1	5.6721			Col-0:hH vs. grm1:hH	<0.0001
pTIP1::TIP1 in grm1 T1-4	2.8451		pTIP1::TIP1 in grm1 T1-4	4.27875			Col-0:hH vs. pTIP1::TIP1 in grm1 T1-1:aH	0.0082
pTIP1::TIP1 in grm1 T1-4	2.30103		pTIP1::TIP1 in grm1 T1-4	4.81954			Col-0:hH vs. pTIP1::TIP1 in grm1 T1-1:hH	0.5308
pTIP1::TIP1 in grm1 T1-4	4.09691		pTIP1::TIP1 in grm1 T1-4	4.4624			Col-0:hH vs. pTIP1::TIP1 in grm1 T1-4:aH	0.0044
							Col-0:hH vs. pTIP1::TIP1 in grm1 T1-4:hH	>0.9999
							bbc:aH vs. bbc:hH	0.0087
							bbc:aH vs. grm1:aH	0.779
							bbc:aH vs. grm1:hH	<0.0001
							bbc:aH vs. pTIP1::TIP1 in grm1 T1-1:aH	0.9998
							bbc:aH vs. pTIP1::TIP1 in grm1 T1-1:hH	<0.0001
							bbc:aH vs. pTIP1::TIP1 in grm1 T1-4:aH	>0.9999
							bbc:aH vs. pTIP1::TIP1 in grm1 T1-4:hH	0.0035
							bbc:hH vs. grm1:aH	0.253
							bbc:hH vs. grm1:hH	<0.0001
							bbc:hH vs. pTIP1::TIP1 in grm1 T1-1:aH	0.0312
							bbc:hH vs. pTIP1::TIP1 in grm1 T1-1:hH	0.2193
							bbc:hH vs. pTIP1::TIP1 in grm1 T1-4:aH	0.0172
							bbc:hH vs. pTIP1::TIP1 in grm1 T1-4:hH	>0.9999
							grm1:aH vs. grm1:hH	<0.0001
							grm1:aH vs. pTIP1::TIP1 in grm1 T1-1:aH	0.9779
							grm1:aH vs. pTIP1::TIP1 in grm1 T1-1:hH	0.0009
							grm1:aH vs. pTIP1::TIP1 in grm1 T1-4:aH	0.9163
							grm1:aH vs. pTIP1::TIP1 in grm1 T1-4:hH	0.1236
							grm1:hH vs. pTIP1::TIP1 in grm1 T1-1:aH	<0.0001
							grm1:hH vs. pTIP1::TIP1 in grm1 T1-1:hH	0.0003
							grm1:hH vs. pTIP1::TIP1 in grm1 T1-4:aH	<0.0001
							grm1:hH vs. pTIP1::TIP1 in grm1 T1-4:hH	<0.0001
							pTIP1::TIP1 in grm1 T1-1:aH vs. pTIP1::TIP1 in grm1 T1-1:hH	<0.0001
							pTIP1::TIP1 in grm1 T1-1:aH vs. pTIP1::TIP1 in grm1 T1-4:aH	>0.9999
							pTIP1::TIP1 in grm1 T1-1:aH vs. pTIP1::TIP1 in grm1 T1-4:hH	0.0129
							pTIP1::TIP1 in grm1 T1-1:hH vs. pTIP1::TIP1 in grm1 T1-4:aH	<0.0001
							pTIP1::TIP1 in grm1 T1-1:hH vs. pTIP1::TIP1 in grm1 T1-4:hH	0.4093
							pTIP1::TIP1 in grm1 T1-4:aH vs. pTIP1::TIP1 in grm1 T1-4:hH	0.007
