# Supplementary material for: Roles of microbiota in autoimmunity in Arabidopsis leaves
Source: Nat Plants. 2024 Sep 6;10(9):1363–76. doi: 10.1038/s41477-024-01779-9 (PMC11410663; doi:10.1038/s41477-024-01779-9)
Supplement: Supplementary file 15 — Statistical source data. [file 41477_2024_1779_MOESM15_ESM.xlsx]

## Sheet: Ext.Fig.4a
Extended Figure 4a. TIP1 is induced by PTI elicitor flg22
	basal				flg22-treated
	BioRep1	BioRep2	BioRep3	BioRep4	BioRep1	BioRep2	BioRep3	BioRep4
Ax	4.24141	2.41318	3.42607	4.24779	5.64577	4.42581	5.52895	5.05797
Holo	3.23455	2.96016	3.58934	3.1445	4.56889	5.30414	4.9917	4.13988
Ax	P value
basal vs. flg22-treated	0.0025
Holo
basal vs. flg22-treated	0.0034
basal
Ax vs. Holo	0.4175
flg22-treated
Ax vs. Holo	0.3408

## Sheet: Ext.Fig.4b
Extended Figure 4b. SNC1 is induced by PTI elicitor flg22
	basal				flg22-treated
	BioRep1	BioRep2	BioRep3	BioRep4	BioRep1	BioRep2	BioRep3	BioRep4
Ax	1.95127	1.94555	2.66544	3.78766	4.31523	4.65704	5.34207	4.69451
Holo	2.0519	2.00581	1.97972	2.15379	3.96937	4.94009	4.64841	3.21235
Ax
basal vs. flg22-treated	0.0003
Holo
basal vs. flg22-treated	0.0004
basal
Ax vs. Holo	0.2417
flg22-treated
Ax vs. Holo	0.2257

## Sheet: Ext.Fig.4c
Extended Figure 4c. FRK1 induction by flg22 (experimental repeat)
	basal				flg22-treated
	BioRep1	BioRep2	BioRep3	BioRep4	BioRep1	BioRep2	BioRep3	BioRep4
Ax	0.000617978	0.00535125	0.0005078	0.00188516	0.414225	0.905809	1.92262	1.81383
Holo	0.0052322	0.00135182	0.00263347	0.00567018	6.23924	2.81794	5.33319	4.41226
Ax	P value
basal vs. flg22-treated	0.0491
Holo
basal vs. flg22-treated	<0.0001
basal
Ax vs. Holo	0.9978
flg22-treated
Ax vs. Holo	<0.0001

## Sheet: Ext.Fig.4a (exp repeat)
Extended Figure 4a. TIP1 is induced by PTI elicitor flg22 (experimental repeat)
	basal					flg22-treated
	BioRep1	BioRep2	BioRep3	BioRep4	BioRep5	BioRep1	BioRep2	BioRep3	BioRep4	BioRep5
Ax	4.27999	3.92644	4.83276	4.81488	3.54612	7.456	4.48298	6.57538	6.64985	6.44206
Holo	3.22653	3.61155	3.8675	4.30008	2.97817	5.59249	5.8518	6.66846	5.44237	6.59494
Ax	P value
basal vs. flg22-treated	0.0004
Holo
basal vs. flg22-treated	<0.0001
basal
Ax vs. Holo	0.1575
flg22-treated
Ax vs. Holo	0.5363

## Sheet: Ext.Fig.4b (exp repeat)
Extended Figure 4b. SNC1 is induced by PTI elicitor flg22 (experimental repeat)
	basal					flg22-treated
	BioRep1	BioRep2	BioRep3	BioRep4	BioRep5	BioRep1	BioRep2	BioRep3	BioRep4	BioRep5
Ax	2.83039	3.3006	4.26857	2.23643	3.51243	10.1974	7.8347	11.1637	10.8262	7.90058
Holo	3.85352	4.29827	3.97948	3.08244	1.95813	9.91296	7.92046	10.9194	6.09969	4.72326
Ax	P value
basal vs. flg22-treated	<0.0001
Holo
basal vs. flg22-treated	0.0005
basal
Ax vs. Holo	0.8454
flg22-treated
Ax vs. Holo	0.1255

## Sheet: Ext.Fig.4c (exp repeat)
Extended Figure 4c. FRK1 induction by flg22 (experimental repeat)
	basal					flg22-treated
	BioRep1	BioRep2	BioRep3	BioRep4	BioRep5	BioRep1	BioRep2	BioRep3	BioRep4	BioRep5
Ax	0.000897	0.002882	0.006204	0.001114	0.00051	2.15691	1.11332	2.4535	2.16093	2.23925
Holo	0.0138	0.065884	0.070943	0.044861	0.005117	11.1545	13.8052	13.6512	13.3763	2.54344
Ax	P value
basal vs. flg22-treated	0.2037
Holo
basal vs. flg22-treated	<0.0001
basal
Ax vs. Holo	0.9805
flg22-treated
Ax vs. Holo	<0.0001
