# Supplementary material for: Roles of microbiota in autoimmunity in Arabidopsis leaves
Source: Nat Plants. 2024 Sep 6;10(9):1363–76. doi: 10.1038/s41477-024-01779-9 (PMC11410663; doi:10.1038/s41477-024-01779-9)
Supplement: Supplementary file 16 — Statistical source data. [file 41477_2024_1779_MOESM16_ESM.xlsx]

## Sheet: Ext.Fig.5a
Extended Data Figure 5a. ROS burst dynamics induced by flg22.
	Col-0								tip1								snc1
time (min)	BioRep1	BioRep2	BioRep3	BioRep4	BioRep5	BioRep6	BioRep7	BioRep8	BioRep1	BioRep2	BioRep3	BioRep4	BioRep5	BioRep6	BioRep7	BioRep8	BioRep1	BioRep2	BioRep3	BioRep4	BioRep5	BioRep6	BioRep7	BioRep8
0	54.3333	58.3333	55	53	51.6667	52.3333	53	53.6667	60.3333	59	67.6667	76	89	63.5	72.6667	95	40	50.3333	101.667	59.3333	70.3333	53.6667	41	47.3333
2	388.667	496.333	110.667	126	257.667	431	379.5	631.667	1743.33	1508.33	653.667	1228	1871.5	1227	4100	4002.5	348.667	337.667	1416.33	512.333	737	733	336	404.667
4	2215	1998.67	433.333	372	1429	1660.67	1055.5	2544.33	4242	4312	2246	4107	4059	3985	9259.33	9789	853.333	1207	2900.33	1316.67	1593	1693	1041.33	1141
6	3936.33	3105	943	519.5	2966.33	2104.67	1424.5	3393.67	5164.67	5764.67	3334.33	6089	4923	6761	10742	12852	1044	1843	3313	1817	1940.33	2137	1579.33	1695.33
8	4676.67	3755	1674.33	722	3247.67	2260.33	1596.5	3773.67	5476.33	6211.67	3622.67	6684	5243.5	7439	10054	14061.5	1265.67	2144.67	3373.67	2174.67	2114.33	2695	2113.33	2247.33
10	5328.33	4267	2306.67	845	3090	2304.33	1758.5	4144.67	5324	6240.67	3959.67	6993.33	5390.5	7871	8931.33	14361	1442.33	2452.67	3418	2355	2239.33	3007.67	2581.33	2470
12	5881	4459.67	2791	933.5	2843	2397	1858	4178.33	5118	6214	3746	7039.33	5116.5	7681.5	7685.33	13873.5	1419.33	2581	3383.33	2309.67	2361.33	3229.33	2780.67	2618
14	6144.33	4398.33	2908.33	859	2432	2394	1918.5	4144.67	4909.67	5832	3410.33	6688.67	4698.5	7364	6728.67	12361	1359	2527.33	3216	2219	2223.67	3137.33	2659.67	2402
16	6059	4243.33	2927.67	738.5	2048.67	2382.67	1822.5	3958	4351.33	5345.67	3131.33	6326.33	4084	6475	5576.33	10725	1277	2420	2826.33	1930	2136.67	3000.67	2520.33	2116
18	5855	4147	2644.33	664.5	1640.33	2155.67	1609	3638.33	3854.33	4839.33	2696.33	5700	3514.5	5743	4635	9130	1076	2163.33	2523.67	1571.67	1770	2596	2196	1841.67
20	5376.33	3714.67	2378	542.5	1228.33	1920	1409.5	3122.33	3275.67	4232.67	2234.67	5133	3078.5	4844	3795	7364.5	877.667	1871.67	2021	1317.67	1611.33	2067.33	1862.67	1467.67
22	4757.67	3235.67	2130.33	412	972	1625.67	1147.5	2663.33	2643	3722.33	1800	4441.33	2561	4049.5	2991.67	5921.5	647	1632.67	1577.33	943.667	1296.67	1675	1501	1091.67
24	3857.67	2620.67	1614.67	311.5	780.333	1386.33	986	2160.67	2151.67	3064	1435.33	3750.33	2048	3204	2332	4457	475.667	1191.33	1284.33	697.667	1018.67	1227.67	1068.67	829.333
26	3173	2170.67	1253.67	247	603	1114	750.5	1627.67	1640.33	2372.33	1126	3040.67	1571	2500	1799.33	3400	303.667	920.333	860.333	451.333	748	832.333	797.333	571
28	2479.67	1720.33	911	182	411.667	921.667	566	1205.33	1266.33	1906.33	808.333	2389.33	1233.5	1825.5	1364.67	2345.5	207	582	598	304.667	563	581	529	406
30	1790.33	1228.67	643	134.5	296.333	746.333	413.5	850.333	911.667	1445	622	1838.67	930	1281.5	1039.67	1724.5	134	406.333	373	190	408.667	353	345	297
32	1321.67	901	483.333	133.5	210.667	575.333	338	555.333	663.333	1045.67	453.333	1431	656	924.5	773.667	1136.5	81	294.333	258	140.333	264.333	254	211.333	208.667
34	851.333	649.333	292.333	105	142.667	426	204.5	374	473.333	764	333	1072.33	484.5	634.5	550	828	79.6667	177.667	157.333	85.6667	177	165.333	174.333	149
36	626.333	438.333	217.667	88	115.667	334.667	122	254	367	538	216.667	813	344	463.5	416.333	555.5	51.6667	132.333	108	74	113	115.667	96.6667	124.667
38	415.333	308.667	160.333	53.5	98.3333	250.667	84	160	278.667	419.333	155	597	232	359	294.667	459	55	69.6667	77.6667	60.6667	103	82.3333	71	97.6667
40	306.667	225.667	132.333	49.5	70.3333	173.667	67.5	113.333	235.333	301.333	148.333	495.667	197	248	230.667	292.5	46	66	73.3333	50.6667	69	55	58.3333	68
42	199.667	174.667	92.3333	52.5	76	117	57.5	74.6667	201	224.667	98.6667	385.333	149	165	190	254.5	51.3333	65.3333	53.3333	44.3333	67.6667	49.3333	48	60
44	153.333	127.667	89.6667	58	46	89.3333	44.5	56.3333	147.667	192	74.3333	292.667	119	131.5	184	219	43.3333	57.3333	49.6667	45	54.6667	38	37.6667	44.6667
46	123	98.3333	79.6667	52	66.6667	77.3333	49.5	57.6667	153.333	143.667	80.3333	256	89	113.5	116.333	148	39.6667	47.3333	45	29.3333	65.3333	43.6667	39.6667	45
48	80.3333	93	55.6667	37	36	72.6667	58	44.3333	113	118.667	56.6667	194.667	80.5	71	130	171	35.6667	38	40	47	37.6667	34.6667	34.3333	42.6667
50	69.6667	65	70.6667	40.5	34	63	29	56.3333	115.333	82.3333	52.6667	162	73.5	78	129.333	131	30.3333	45	41.6667	47.6667	48.6667	43	41.6667	37
52	48.6667	50.6667	52.6667	44	34	55	25.5	43	94.3333	73.3333	66.6667	143.667	65.5	78.5	84.3333	122	35.6667	49	43.3333	31	33.3333	37	38.3333	34
54	48.6667	44.3333	50	48.5	48.6667	49.3333	27.5	34.3333	92	66.6667	51.3333	118.667	73.5	76	87	124	33.3333	47.3333	27.6667	25.6667	27	29.3333	41	36.6667
56	43.3333	52.6667	63.6667	30.5	26	42.6667	35.5	30	66.6667	87.3333	40.3333	91	56	49	72.6667	98.5	28.3333	35	52.3333	42.3333	36	29.6667	32.6667	46.3333
58	49.3333	64	55.6667	22.5	41.3333	43	39.5	47	81.3333	74	50.6667	85.6667	60	58	74	99.5	45.6667	42.6667	30	36	36.6667	32.6667	48	39.3333
60	27.3333	45.3333	43.6667	33.5	31.3333	41	31.5	39.6667	85.6667	60.3333	44.3333	87	63.5	52	66	133.5	37	33.3333	24.6667	33	47.3333	30.6667	30	28.6667
Extended Data Figure 5a. Total ROS burst induced by flg22
Col-0	tip1	snc1
66338	55300.7	13464
48958	67261.3	25531.7
27664.7	36816.7	34268.3
8511	77750.7	20963
25375.7	53155	24013
28267.3	75816.5	30059.3
19962.5	84506	24955.7
44030.7	131236	22708.3
	P Value
Col-0 vs. tip1	0.002
Col-0 vs. snc1	0.6318
tip1 vs. snc1	0.0002

## Sheet: Ext.Fig.5b
Extended Data Figure 5b. ROS burst dynamics induced by elf18.
	Col-0								tip1								snc1
time (min)	BioRep1	BioRep2	BioRep3	BioRep4	BioRep5	BioRep6	BioRep7	BioRep8	BioRep1	BioRep2	BioRep3	BioRep4	BioRep5	BioRep6	BioRep7	BioRep8	BioRep1	BioRep2	BioRep3	BioRep4	BioRep5	BioRep6	BioRep7	BioRep8
0	48.6667	63.6667	52.3333	54.3333	46.3333	41.6667	46.3333	44	52	42	41.6667	63.6667	63	60.6667	55.3333	48	40.6667	37.6667	44.6667	46.3333	52	37	58.6667	52.3333
2	39	55.3333	29	44	37.6667	35	42.3333	34.3333	61.3333	64.3333	174.667	426.667	141.333	165.667	106.667	80.6667	41.3333	38	46	45	49	39.3333	37	37.6667
4	76	103	116	248.667	203	72.3333	129.667	49.3333	649	1226.33	944.333	1351.67	1770.33	1439.33	1963	1191.33	64	169	162.333	88	128	90	49.6667	120.333
6	350.333	510.667	273	898.333	821.333	183.667	329	125.333	1996.33	2708	1773.67	1997.67	4725	2563.33	4014.67	2303.67	208	1342.33	768	308	870.667	298.333	146.333	681.667
8	684	1161	521	1662	1793.67	347	551.333	225.333	2815	2901	2069.33	2214.67	5344.33	3157.67	4524	2589.33	397.667	2457	1015	643	1332.33	647	427	1207.33
10	851.667	1674.33	715.333	2218	2352.33	479	696.667	337.667	2678.33	2714.67	1986.33	2043.33	5035	2946.67	3978.33	2487	449.667	2706	1083.33	860.333	1338.67	748	651.333	1291.67
12	933.667	1838.67	969.667	2181.33	2506.67	546.667	767.667	449	2374	2414	1740.33	2002.67	4162.67	2664.67	3464	2298	457.333	2524	906.333	802.667	1133.33	760	629.667	1051.67
14	901.333	1683.67	983.333	2058	2238.33	482	785	509	2076.33	2084.67	1572	1790.67	3699.67	2366	3069.33	1949.67	383.333	2196.33	724.333	683	1053	707.667	542.333	924.667
16	757.333	1480	877	1672.33	1957.67	460.667	674.333	445.667	1760.33	1898	1287.67	1734.67	3188.33	2104.33	2667.33	1766	330	1946.33	559.667	572.333	800.667	586.667	386.333	670.667
18	669.333	1222.33	762.333	1286.33	1474.67	345	558.333	375.333	1417.67	1580.33	1095.33	1497.33	2623.67	1817.33	2301.67	1493.67	273.333	1579	394	381	690.667	485.667	289	472
20	474	893.333	593.333	1005.67	1130	267.667	439.333	303	1040.33	1300.67	914.667	1335.33	2174.67	1633	1924	1279.67	218	1291	295.667	278	558.667	358.667	209	346.333
22	350	624	427.667	700	769.667	169.333	285	207.333	760.667	1046.33	740	1162.33	1807.33	1418.67	1524.33	1063.67	175	952.667	225	220.667	414.333	264.333	148.667	269
24	216	373.333	324	484.333	555	135	228.333	160.667	532.333	763.667	601.667	972.333	1449	1056.67	1250.33	807.333	94.3333	724.667	137.667	145.667	312.667	183.333	121.667	194.667
26	150.667	271.667	208.333	316	312.333	95.6667	145.667	106.667	364	548.667	415.333	722.333	1123	831.667	978.333	613.667	87.3333	476	92	96.6667	236.667	154.333	75.6667	137
28	105.333	168.667	153	198.333	207.333	79	106.333	85.3333	237.333	409.667	309.667	573.333	823.667	616.667	791.333	442.667	53	307	70.3333	68	162.667	102.333	60.6667	82.3333
30	72.6667	151	117	145.333	156.333	52.3333	83.3333	83	153	286.333	262	447	656.333	502.667	615.333	312.667	44.6667	232	58.3333	56	128	74	56.3333	70.3333
32	57.3333	146.333	89.6667	118.333	112.667	44	78	48.3333	105.667	205.667	245.333	301.667	535	361.667	498	247	38.6667	154.667	45.6667	55.3333	98.6667	75	41.3333	61
34	58.3333	89	74.6667	71.3333	84.3333	48	56	58.3333	84.6667	194	202.333	260.333	446.667	268.667	340.333	196.333	41.3333	126.667	43	38	72.3333	65.6667	52.3333	41.6667
36	36.3333	73.3333	58.6667	74.3333	68.3333	43	44	68	77.3333	140.667	160.333	203.333	389.333	230	299	162	35.3333	77.3333	33.6667	31.6667	58.3333	49	34.3333	48.3333
38	29.3333	52.6667	52.3333	61.3333	63.6667	47.6667	40	38.3333	56	107.667	140.333	153	338	201	214.667	128.333	35.6667	69.6667	38.3333	42.6667	52.6667	40	38.6667	50
40	31	55.3333	43.6667	55.6667	49.3333	32.3333	48.3333	44.3333	69.3333	98.6667	130.333	146.333	297.333	193	159	130.333	41.6667	66	33.6667	44.3333	49.3333	45.3333	43.3333	40
42	43.3333	45	58	51.6667	42	44.3333	32.6667	46.3333	44.6667	101.667	156.667	113.667	286.333	167.333	170.667	105	29	55.3333	38	36.3333	46.6667	42.6667	41.3333	42.6667
44	36.3333	41	47.3333	53	39.6667	27.6667	41	34	64.6667	92.3333	142	103.333	256.667	164.667	125.333	76	30.6667	38.6667	41	40	37	32.6667	25	48
46	42.6667	43	36.6667	43.6667	36.6667	42	46.3333	33.6667	52	107.333	133.333	91.3333	245.333	178.667	113.667	85.3333	32.6667	52.3333	33	30.6667	39	35.6667	28	35.3333
48	39.6667	36.3333	29.6667	46	43.6667	34.6667	40	28	49.3333	83.3333	138	76.6667	243.667	145	118.333	76.6667	35.6667	39.3333	34.3333	30.6667	34.6667	34.3333	32.3333	32
50	36.6667	30.6667	49.6667	29.6667	44	34	28.6667	39	41.3333	97	146	80.3333	235.667	148.667	107.333	84	37.6667	30	34.3333	57.6667	37.6667	33	29.3333	39.6667
52	45	42.3333	32.3333	36	42.3333	44.3333	31.6667	41.3333	54	91	138.667	74.3333	229	171.667	105	90.6667	33.6667	38.3333	50.3333	30.3333	39	40.6667	35	34.6667
54	33.3333	58.3333	38.6667	42.3333	53.6667	34.3333	40	56	53	79.3333	107.333	77	237	137.667	96	69.6667	42	38.3333	40.6667	39.3333	24.3333	41	36	31.3333
56	35	50.6667	42	36.3333	48.6667	33.6667	40.3333	38.3333	47	79.6667	112.667	87	196	127.333	87.3333	76.6667	35.6667	33	24.6667	34.3333	47.6667	51	34.3333	43.3333
58	37	32	37.3333	40.6667	39	29.3333	46	39.6667	51.6667	85.6667	116.667	89	221.667	138.667	95.6667	78.6667	42.3333	41.3333	38.3333	50.3333	42.3333	37	42.6667	43
60	40.3333	34.3333	51.3333	43.3333	38.3333	46.6667	38.3333	28.6667	50.6667	79	89.6667	85	188.667	120	107.333	96.3333	39.3333	48.6667	40.6667	36.3333	25.6667	36.3333	29	43.3333
Extended Data Figure 5b. Total ROS burst induced by elf18
Col-0	tip1	snc1
7281.67	19869.3	3869
13105	23631.7	19888.7
7864.33	18088.3	7152.33
15976.7	22278	5892.67
17368.7	43133.7	9966.67
4378	28099	6196
6520	35865.7	4432.33
4183.33	22430	8244
	P Value
Col-0 vs. tip1	<0.0001
Col-0 vs. snc1	0.9067
tip1 vs. snc1	<0.0001

## Sheet: Ext.Fig.5c
Extended Data Figure 5c. ROS burst dynamics induced by Pep1.
	Col-0								tip1								snc1
time (min)	BioRep1	BioRep2	BioRep3	BioRep4	BioRep5	BioRep6	BioRep7	BioRep8	BioRep1	BioRep2	BioRep3	BioRep4	BioRep5	BioRep6	BioRep7	BioRep8	BioRep1	BioRep2	BioRep3	BioRep4	BioRep5	BioRep6	BioRep7	BioRep8
0	52	56.3333	50.3333	43	47.3333	51.3333	43.6667	47.6667	56	46.3333	60	40.3333	47.3333	43.3333	42.3333	63	32	30	40.6667	22.6667	44.3333	27.6667	44.6667	41
2	36.6667	38.3333	22	34.6667	34	37	28	47.3333	52.3333	44.6667	69.6667	50.6667	68.3333	59	43.6667	41.3333	36.6667	38	39	44	47.3333	48	35.6667	35
4	36	45	45.3333	51	30.3333	50.6667	34.6667	32.6667	36.6667	64.6667	203.667	60	268.667	181.667	49.6667	374	49.6667	38	59	37	42.3333	48.6667	39.3333	33.3333
6	35.3333	55.6667	60.6667	44.6667	50	63.6667	44.6667	28	148.333	282.667	789.333	164.333	349.667	978.667	90.3333	1382.67	42.3333	61.3333	115	60.6667	67	52.6667	56	46.6667
8	58.3333	74.3333	112.667	81.6667	63.3333	91.3333	64	53	534	701.667	1539.67	358.333	547	1951.33	227.333	2321.33	55.6667	137.333	231.333	205.333	95	135.333	71	40.3333
10	57	44.6667	192.667	92.6667	64	118.333	48	93.3333	987.333	1122.33	1880	644	598	2373	394	2660	98.6667	295.333	490	349.667	144.333	304	107	53.3333
12	86.3333	76	255.667	126.667	71	199.333	41	117.667	1192.33	1260.33	1768.67	801.333	670	2263.67	414.667	2358.33	162.333	418	655.667	376.333	189	431	144.667	74.6667
14	93.3333	63	299.667	120.667	117.333	323.333	69.6667	141.333	1025.33	1138.67	1420.67	845.667	658.667	1996.67	374.667	1919.67	200.333	356.333	593	349	158	346.667	139.333	75.3333
16	103.333	119.333	268.333	152.333	146.333	403.667	69.6667	156.333	851.333	892.333	1156.33	758	595.667	1592	282.667	1507.33	188	291	511.333	292.333	122.667	269.667	121.333	94
18	90.3333	115.667	250.667	137.333	142.333	408.333	102.333	162.333	590.667	650.333	890.333	601	487	1103.67	222.667	1160	149	210	312	183.667	94.3333	170	96.3333	93
20	77	113.333	170	124.333	122.333	365	91.3333	114.333	437.667	473	632	521.333	382	804	154.333	925	105.333	145.333	238.667	151	73.6667	107	87.3333	82
22	70	106.333	110	116	116	280	87.6667	119.667	314.333	331.333	482.667	361	307.333	559.667	123.333	709	90	114.667	158.333	118.667	58.6667	92.6667	59.6667	77
24	55.6667	89.3333	74	93	83.3333	184.667	85.6667	89.3333	221.667	251.667	377.667	253.667	239	418.667	69.6667	578.667	58	83.6667	88.3333	95.3333	63	54	54	67
26	55.3333	73.6667	71	74	65.3333	149	62.3333	49.6667	133.667	201.667	289.333	187.333	209	299.333	64	458	63	69.6667	104.333	87.3333	47	62	59.3333	70
28	54	63	43.6667	58	56.6667	143.667	61.3333	46	142.667	129.333	228.667	157.333	172	207.333	54.3333	386.667	51.3333	48.3333	80.3333	80.6667	48	45	41.3333	65.6667
30	41.6667	48	53.6667	64.6667	47	99.6667	47.3333	45.6667	101.333	125	154.667	108	178.667	154.333	58.3333	314	51	44.3333	62.6667	79	41	47.3333	40.6667	39
32	40.3333	34.3333	49	54	46.6667	67	48	46	101	104.333	134	102.667	129.333	121	57.3333	294.333	53	48.3333	56.6667	63	64.6667	49	33.3333	46.3333
34	44.3333	39.6667	45	46	37	73.3333	59	33	80	92.3333	111	92	115	116.333	31.6667	259	42	50	49.6667	60.3333	65	49	45	53.3333
36	34.6667	46.3333	48.3333	39.3333	52.6667	69	52.3333	36.3333	53	79.3333	109.333	68.3333	114.333	86	50.6667	206.333	49.3333	35.6667	46	55	40.3333	45.6667	36	56
38	55	33.3333	74.6667	46.3333	39.3333	51.6667	37.6667	24	60	73	73.3333	62	98.3333	76	41.3333	179.667	46.3333	41.6667	43.6667	44.6667	42	43	36.6667	39.6667
40	37.6667	40.3333	39	41	36.3333	56.3333	45.6667	27.6667	56.3333	71.6667	64.6667	54.6667	96	67	40.3333	157	40	34.6667	38.3333	43.3333	38.6667	42	60.6667	29.3333
42	54	39.3333	39	30.3333	31.6667	45.6667	46.3333	52.3333	42	74.6667	88.6667	64	104.333	83.6667	37.3333	141.333	35.6667	36.3333	35.6667	47.3333	49.3333	40	42.3333	38.3333
44	44.6667	38	35.6667	41.3333	34.6667	36.6667	40.6667	32.6667	42	65	61.6667	41.6667	96.6667	78.6667	40.3333	127	29	37	32.3333	38	46.3333	21.6667	39.6667	44.6667
46	44	37	39	29.6667	36.6667	43	41	38	45.6667	71.3333	62.6667	45	111.333	58	38.3333	134.333	37.3333	35	35	52.6667	53	28.6667	29.6667	34
48	51.6667	38.6667	30.3333	42.3333	30.6667	41.3333	61	36.6667	42	69	55.3333	47	104	63.6667	46.3333	108.667	46.6667	44.3333	37.3333	50.3333	28.3333	29	32.6667	39.6667
50	49	44	47.6667	42.6667	35.3333	51.3333	44	30	44	62	54	39	84.6667	40.6667	38	111	43.6667	23.6667	43.6667	46.6667	33.3333	43.6667	39	35.6667
52	56.3333	28.3333	45	39.6667	26.6667	49	46.3333	41.3333	48.3333	67.6667	57	59.3333	87	64.3333	37.6667	124	33.6667	26.3333	33.3333	36.3333	40.3333	45.3333	33.6667	40.6667
54	63.6667	28	56.3333	49.3333	45.6667	59.6667	38.6667	45	44.3333	62.6667	60	46.6667	90	44.3333	48.3333	105	34.3333	34.6667	37.3333	59.3333	37.3333	37.3333	39.6667	35
56	72.3333	36.6667	82.6667	56.3333	36	76.3333	44	51	43.6667	69	65.6667	53.3333	92.6667	54.3333	55.3333	96.6667	38	41.3333	32	34	36	40.3333	34	29.3333
58	90	50.6667	57.6667	67	40.3333	71.3333	44	73	45	65.3333	58.6667	52.6667	92	46.6667	37.3333	99.3333	39.6667	43	35	28	32.6667	37.3333	47.3333	45.6667
60	109	37.6667	91.6667	55	35	91	60.3333	73.3333	50	79	52.3333	43.3333	76.6667	58	37.6667	122.667	25.3333	44	38.3333	37.3333	40	31.6667	51.3333	33.6667
Extended Data Figure 5c. Total ROS burst induced by Pep1
Col-0	tip1	snc1
1849	7623	2027.33
1754.33	8822.33	2957.33
2861.33	13051.7	4374
2095	6784	3229
1821.33	7270.67	1983
3851.67	16045	2825.33
1690.33	3304	1798.67
1984.67	19425.3	1588.67
	P Value
Col-0 vs. tip1	0.0002
Col-0 vs. snc1	0.9724
tip1 vs. snc1	0.0003

## Sheet: Ext.Fig.5a (exp repeat)
Extended Data Figure 5a. ROS burst dynamics induced by flg22 (experimental repeat).
	Col-0								tip1								snc1
time (min)	BioRep1	BioRep2	BioRep3	BioRep4	BioRep5	BioRep6	BioRep7	BioRep8	BioRep1	BioRep2	BioRep3	BioRep4	BioRep5	BioRep6	BioRep7	BioRep8	BioRep1	BioRep2	BioRep3	BioRep4	BioRep5	BioRep6	BioRep7	BioRep8
0	63	49.3333	66.3333	61.6667	50	65.3333	67.6667	58	121.667	233	80.3333	75.3333	196.333	157.667	366	333.333	86	99.6667	64.6667	75.3333	62	146.333	133	84.3333
2	996.333	365.667	287.333	468.333	318.333	499.667	291	97.3333	4004.67	5127	3725	2789.33	3739	3270.67	6457.67	6196	1702.33	2214.33	1094.33	3076	1425	3480.67	2402.33	2570
4	2711.67	1138.33	1106.67	1272	1265	1350	956.667	354	6422	9535.67	7634.67	5042.33	7541	4574.67	9959.67	9065.33	2835.33	3433.67	2751.33	5368	3630.67	5964	4310.67	4800.33
6	4022.67	1945.33	1807	2146	2417	2135.67	1706.67	670.667	7195	10376.7	9184	5952.67	8984	4977	9932	9990.33	3290.33	3702	3170.33	6020.67	4494.33	6458.67	4990	5651.33
8	5098.67	2721.67	2550.67	3040.33	3352	2928.33	2292.67	1002	7505.33	10612	9266.33	6304.33	9434.67	5172.67	9688.33	10368.7	3561.33	3692.67	3312	6089.33	4569.67	6474.67	5442.33	5865.33
10	5758.67	3253.33	3078.67	3573.67	3973	3266.67	2568.33	1249.33	7473	10682.7	9353.33	6260.67	9709.67	5151	9264.67	10426	3665	3804.67	3370.67	6245	4775.67	6642	5347	6012.67
12	6039.67	3467	3280.33	3897.67	4191	3319.67	2595.67	1404.33	7187	10543.7	9061.33	6258.67	9643.33	4951	8630.67	10102	3631.67	3707.67	3248	5972.33	4587	6455.33	5428.33	6010.33
14	5920.33	3461.33	3251	3952.67	4115.33	3273.67	2439.67	1359	6636.67	10050	8662.33	5930.33	9456.67	4682.67	7962	9813.67	3392	3395.67	2904.67	5729.33	4429	6281.33	5052	5710
16	5768	3402	3112	3825.33	3755.33	2972.33	2343	1299.67	5816	9326.67	7885	5445.67	8892	4376.33	7117	9017.67	2885	2920.67	2609.67	5127.67	3974.67	5664.67	4761.67	5260.33
18	5428	3210.33	2907.67	3692.33	3663.67	2733	2126	1292.33	5003.67	8485.67	7197	4790.33	8198.33	3858.33	6194.67	8291.33	2391.67	2335.33	2203.67	4334.67	3511.67	4994.33	4170	4719.67
20	4877.67	2909.33	2580.33	3333.33	3287	2414	1875.67	1249	3816.67	7277.33	6329.67	4169	7195.67	3281	5289.67	7187.67	1800.67	1794.67	1710.67	3454.33	2890.33	4175.67	3466	3943
22	4225.33	2370.67	2240.33	3055.67	2834	2076	1683.33	1139.67	2944.67	6098.67	5234.33	3395	6191.67	2760.67	4364	5968.67	1277	1239	1242	2500	2245.67	3382.67	2764.67	3165.33
24	3551	1907.67	1880.33	2596	2249.33	1699.33	1376	997.667	2193.67	4927	4249.67	2626	5063.67	2113	3345	4650.67	779	798	852.667	1778.33	1615.33	2480.33	2048.67	2425.67
26	2668.67	1496	1413.33	2082.67	1808	1315.33	1089.67	782.333	1535.33	3647	3173.67	1933.33	3780	1586.33	2412.67	3276.67	515.667	519.667	584	1178.67	1116.67	1698.33	1474	1766.67
28	1905.33	1082	1073.67	1618	1420.67	922.333	824.667	620.667	1063	2481	2267	1384	2709	1139.67	1613.67	2270.33	332.667	317	365	711.667	757.667	1144	937.333	1312
30	1303.33	722.667	746.667	1158.33	997.333	747	623	445.333	726.333	1695.33	1514	929.333	1905	806.667	1030	1491	201.333	217	255.333	411.667	441.333	772.667	622	828.667
32	888.667	469.333	574.333	806	689	558.667	468	324.333	544.667	1077	963	651.667	1275	536.333	705.333	1097	138.667	125.333	170	249.667	312.667	506	380	582.667
34	580.667	317	379	576.667	544.333	385.333	322.667	249.333	381	753	695	443.667	810.333	349	429.667	712.667	87.6667	98.3333	143	177	200.333	282.333	240.333	390.333
36	382	226.667	295.333	400.667	364.667	288.667	243.667	177.667	322.667	552	451.333	349	548	212.667	342.667	552	76.3333	72.3333	89.6667	122.333	160.333	195	174.667	266
38	269.333	179	224.667	276.667	275	209.333	196	114	234.667	389.333	337.333	235	385	168.333	250.667	397	60.6667	62	73.6667	88.3333	124.333	140.333	128.333	170
40	172	145	150.333	208	189.667	171.333	146.667	94	212	336.667	237.667	195.333	291.333	130	203	271.667	52.3333	51.3333	52.6667	79.6667	90.3333	126.333	110.667	122
42	136.333	108	129	147.667	169	116	117	77.3333	186.333	255.333	197.667	172	209	105	163	210.667	68.6667	47.3333	35	67.6667	80.6667	95.6667	82.6667	99
44	109	82	122.667	108	129.333	96	120	66.3333	161.333	250.333	159.667	129.667	151.667	95.3333	115.667	165.667	51.6667	41.6667	48.6667	53.6667	51.6667	93	63.6667	84.3333
46	97.3333	78.3333	79	95.3333	96	107	97	69.3333	142	219.667	134	129.667	131.667	65.3333	112	117.333	47.6667	46.6667	42.6667	49.6667	67.6667	64.3333	69	57
48	110.667	82.3333	76	93	81.3333	87.6667	65.6667	61.6667	155.667	206	108.667	129	122.667	55.3333	90.3333	101	54.6667	37.3333	45	61.3333	73.3333	43.3333	55.6667	70.6667
50	79.6667	61	65.6667	83.3333	83.6667	60	66.3333	38	136.667	230.333	122	91.6667	127.667	66	98.6667	85.3333	38.3333	40	44.6667	59.6667	47.3333	61.6667	63.3333	65.3333
52	69.3333	73.6667	66	57	89	60.3333	54	37	123.667	199.333	86.6667	100.333	89.3333	59.6667	77	88	39.6667	44	38	42.6667	47.3333	51.3333	49	53.6667
54	89.3333	62.6667	65	68.6667	64	67.3333	67	46.3333	155.667	210.667	81.6667	107.667	89.3333	36.3333	71.3333	70.6667	38.6667	41	34.3333	47.3333	42.6667	42.6667	46.3333	42.3333
56	62	58.3333	54.6667	55	57.6667	68.3333	53	50.3333	161	238	81.3333	94	89	58.3333	83	60.3333	52.3333	40	47.3333	50	55	55	45.6667	51.6667
58	62.6667	67	51	52.6667	69	57.3333	50.6667	48.3333	165.333	243.667	79	70.6667	76.3333	44.6667	87.6667	57	43.3333	29	35.6667	39	45.6667	43	55.3333	41
60	43.6667	67.6667	52	57.3333	49	46.3333	57.3333	41.6667	181.333	219.333	70.3333	91	92.3333	39	95	52	48	28.3333	39.3333	46.3333	51.6667	42.6667	37.3333	41.6667
Extended Data Figure 5a. Total ROS burst induced by flg22
Col-0	tip1	snc1
63491	72908.7	33245.7
35580.7	116480	34996.3
33767	98623	30678.7
42860	66276.7	59307.3
42647.7	107129	45977.7
34098	54880.7	68058.3
26984.7	96552.7	54952
15517	112488	62263.3
	P Value
Col-0 vs. tip1	0.0004
Col-0 vs. snc1	0.5095
tip1 vs. snc1	0.0033

## Sheet: Ext.Fig.5b (exp repeat)
Extended Data Figure 5b. ROS burst dynamics induced by elf18 (eperimental repeat).
	Col-0								tip1							snc1
time (min)	BioRep1	BioRep2	BioRep3	BioRep4	BioRep5	BioRep6	BioRep7	BioRep8	BioRep1	BioRep2	BioRep3	BioRep4	BioRep5	BioRep6	BioRep7	BioRep1	BioRep2	BioRep3	BioRep4	BioRep5	BioRep6	BioRep7	BioRep8
0	51	57.3333	49.3333	67.6667	54	46.3333	60	64.3333	43	43.6667	42	47	45	64.6667	53.6667	49	50	40.6667	44.6667	53.6667	59	50.6667	54.3333
2	52.3333	52	42.3333	38.3333	45.3333	43	62.6667	33.3333	265	122.667	182.667	179	186.333	560	216.667	38	99	46.6667	68.6667	107.667	51.6667	45.3333	48.6667
4	142	65.6667	164	68.6667	134.333	124.667	77.6667	43	2474	1833	1884.33	861	1552.67	4732	2496	196.333	332.667	149.333	476.333	1564	373.667	377	274.667
6	416.667	103.667	400.333	173.333	401.333	292.333	173.667	47	3705	3961.67	4165.33	1491	2906.67	6827	4169.33	611	858.667	600	860.667	3076.67	1288.67	1067	1097.33
8	750	171.333	703.333	392.667	727.667	563.667	283.667	73.6667	3747	4602.33	5082.33	1730	3414	6382.33	4168	982.667	1206.33	945.667	1174	3277.67	1710.67	1495	1570.67
10	1044	214.333	852.667	516.333	1015	729.667	374	105.333	3278.67	4376.33	4944	1649	3162.33	5630.33	3669.33	1089	1199.33	1073	1157.33	2897	1755.67	1543.67	1555.33
12	1189.33	228	908.667	570.667	1127	809.333	388	125.333	2828.67	3581.33	4594	1444.33	2670	4418.67	2910.67	977.333	1081.67	908.667	952.667	2430.67	1576.67	1292.33	1341.67
14	1144.33	228	779.333	630.667	1124.67	732.333	372	156.333	2336.67	2931.33	3918	1228	2190.67	3511.67	2183.33	757.333	846	784.333	784	1836.33	1238.67	1078.67	1115.67
16	981.667	183.667	680	580	964.333	606.333	287	139.667	1932.67	2266.33	3361.67	1046.67	1810.67	2701.67	1685.67	519.667	620.333	617.667	522	1420	905.667	769.333	875.333
18	804	138.667	506.333	472.667	774	489	230	142.333	1564.67	1746.33	2889.33	833	1366	2006.67	1340.33	357.333	431.667	457	387	1053.33	658.333	614.667	599.667
20	678.333	115.333	420.333	374.333	589.333	362.667	196.667	130.333	1222.33	1443.67	2369.67	626	1092	1470	999	211	288.333	326.333	280.333	736	445.667	451.667	406.667
22	524.333	88.3333	293.333	320.667	423.667	282	154.333	104.667	946.667	1049.67	1842	487	826.667	1025.67	752	158.333	202	247	180	510.333	277	319.333	289.667
24	374.333	77	183	267	301.333	188.333	129.667	82	633.667	760	1422.33	404.333	590.667	733.667	538.333	110.667	153.667	169	117.333	317.667	201	211	173.333
26	280	60.6667	141	194.333	224.667	159	102.333	67	428	521	1005.67	297.333	420	535.667	355.667	90	125.333	114.333	91.3333	219.667	134.333	157.333	128
28	207	52	91.3333	142.667	155.667	116.333	76.3333	63	284.667	339.667	622	218.333	302	333.667	242	72.3333	81.3333	69.3333	70.6667	170.333	95.6667	128.667	91.6667
30	154.667	49.6667	93.6667	116.667	122.667	97.6667	71	64.6667	156	242	409	178	218.667	256.333	165.667	72.3333	63	71	61.3333	140	69	100.667	71
32	107	53.3333	67	74.6667	90.3333	78.3333	68	64	131	161.667	263	118.667	173.667	175.667	114.667	42.3333	56.3333	64.3333	41.3333	98.6667	79	63	69.6667
34	90.3333	27.3333	55.6667	70.3333	71	76.3333	54.6667	54.6667	99.3333	122.333	169.333	106	114	134.667	97.3333	63	51.3333	70.6667	51.3333	90	54	43.6667	49.6667
36	79.6667	52.6667	64.3333	49.6667	55.3333	62	33	34.3333	58	149.667	131.333	98.3333	96.6667	107.333	59	48.3333	64.3333	43.6667	58.6667	60	58.6667	51.3333	48.6667
38	81.3333	52.6667	50.3333	55.3333	46	59	49.6667	39.6667	67.3333	79	92.6667	81	88.6667	87	57.6667	56.6667	41	49.6667	45.6667	52.6667	52.6667	65.3333	54.3333
40	81.6667	45	32.6667	60	42.3333	51.3333	46.3333	46.3333	55.6667	76.3333	76.6667	74	59.3333	84.6667	81.6667	44.3333	49.6667	49.6667	37.3333	64.3333	35.6667	44.3333	42.6667
42	57.3333	35	52.3333	56.3333	52.6667	61	40	38.6667	62.6667	44.3333	82.6667	75.6667	76	62	60	59.6667	35.6667	51.6667	45.6667	52.6667	46	30.6667	47.6667
44	55.3333	39	47.6667	41.6667	41.3333	55.6667	56.6667	36.6667	53.6667	50.3333	55.3333	74.6667	73	70.6667	56.3333	34.6667	37.6667	38.6667	34	39.3333	34.3333	53.3333	51.3333
46	51	38.6667	48.3333	46.3333	55.6667	48.6667	46	38	54.3333	55	61.6667	56.6667	67	67.3333	55.3333	40.3333	43	48.3333	49.3333	55.6667	39	48	48
48	54	35.3333	46	45.3333	47.3333	37.3333	44	48.3333	50	57.3333	56.3333	63.6667	51.6667	71	48.6667	44	42.3333	44	35	43.3333	41.6667	30.6667	39.6667
50	54	37.6667	57	45.6667	46	36	46.3333	51.6667	57.3333	48	55.3333	63	46	79.3333	49	35.3333	45.3333	50.6667	37.6667	44	55	46.6667	44.3333
52	56.6667	37.6667	36.6667	67.3333	40	44.3333	52	27	55.3333	48.3333	45	70	53.6667	65.6667	42.6667	42.3333	40.6667	41.3333	43.6667	52.3333	35.3333	42.3333	51
54	46.6667	46.6667	45.3333	53.6667	43.3333	43.3333	42.6667	37.6667	51.6667	40	41.6667	48	40.3333	54.6667	42.3333	34	35.3333	40.3333	48.3333	37.3333	47.3333	38.3333	26
56	54.3333	41.3333	48	55	46.3333	36.3333	43.6667	38.3333	49.3333	41.3333	44.6667	50.3333	41.3333	56	44.3333	51.3333	40.3333	50.6667	39	44	40.3333	51.6667	34.3333
58	35.6667	39.6667	42.6667	56	44	44.3333	37.3333	38.3333	57	35.3333	37.6667	60	48	73.3333	44.6667	42	42.3333	39	37.6667	38	46	35.6667	40
60	61	38	51.6667	76	49.3333	45	48	46.3333	46	51.6667	47.3333	52.3333	38	64.6667	36	31.6667	47.6667	48.3333	46.6667	48.3333	37	33	45.6667
Extended Data Figure 5b. Total ROS burst induced by elf18
Col-0	tip1	snc1
9760	26795.3	6962.33
2505.67	50504.3	8312.33
7054.67	30881.7	7351
5780	39995	7879.67
8956	13812.3	20631.7
6421.67	23821.7	11543.3
3747.33	42444	10380.3
2082	26835.3	10386.7
	P Value
Col-0 vs. tip1	<0.0001
Col-0 vs. snc1	0.5348
tip1 vs. snc1	0.0005

## Sheet: Ext.Fig.5c (exp repeat)
Extended Data Figure 5c. ROS burst dynamics induced by Pep1 (experimental repeat).
	Col-0								tip1								snc1
time (min)	BioRep1	BioRep2	BioRep3	BioRep4	BioRep5	BioRep6	BioRep7	BioRep8	BioRep1	BioRep2	BioRep3	BioRep4	BioRep5	BioRep6	BioRep7	BioRep8	BioRep1	BioRep2	BioRep3	BioRep4	BioRep5	BioRep6	BioRep7	BioRep8
0	50.3333	63.6667	65.3333	40.6667	48	48.6667	36.3333	35.3333	44.6667	53.3333	41.6667	42.3333	48.6667	34.6667	49	49.6667	31.6667	44.5	54	45.6667	47.6667	35.3333	48	38
2	34.6667	45.3333	42.3333	34	32.3333	50.3333	38.6667	42.6667	48.6667	123.667	60.3333	49.3333	65.3333	44.6667	60	37.3333	38.3333	39.5	57	37.3333	34.6667	91	42	42.3333
4	47.3333	44	40.6667	35.6667	51.3333	39.3333	40.6667	49	83	137.667	88	55	104	79.3333	494	47.3333	57.3333	38.5	39.3333	49.3333	37.6667	175.667	36.3333	49.6667
6	42	64	34.6667	33	42.3333	75	57.6667	29	95.3333	372.333	151	103.667	161.333	163.333	1339.33	69	108.667	47	82	45.6667	56.6667	195	73	58.3333
8	61	98.3333	61	37.6667	62	90.3333	59.6667	37.3333	98.3333	981.333	265	243	411.333	165.333	1838	100.333	164	31.5	102.667	53.6667	104	250.667	201.333	79
10	70.3333	79	83.3333	75.6667	74.3333	104.667	59.6667	41.6667	129.667	1552.67	417.667	390.333	695.667	203.333	1601.67	106	139.333	33.5	145.667	84	222.667	278.333	305.667	93.6667
12	92	100.333	120	71.6667	92.3333	122.667	57	40.6667	142	1688.33	534.667	487.667	776	268.333	1203.67	126.333	119.333	34	163	66.6667	274	258.333	348.333	100.333
14	82.6667	102.333	119.333	92	94.6667	92	70	28.6667	155.333	1591	538.333	453	804	260	883	157.667	114.333	55	133.333	58.6667	272.333	255	304.667	118.333
16	86.6667	94	138	91.6667	98.3333	103.333	76.3333	38.6667	169.333	1245	464.667	381.667	655.333	255.667	668	145	118.667	61	127	63.6667	224	204.667	238.333	100.667
18	76	113.667	115.333	89.3333	110	87.3333	92.3333	52.3333	150	947.333	369	309.667	496.667	196.667	502.667	153.333	95	63	118.667	71.6667	213.333	137	135	96
20	101.333	97	108.333	75.6667	98	79.6667	83.6667	52.6667	122	717.333	270.667	229	358.333	151.333	368.667	154.333	76.6667	70.5	84	48	141.333	135	124.333	83
22	82	96.6667	102.667	77.6667	65.6667	105.333	83	45	112	477.667	235.667	215.333	264	136.333	341	103.333	68.3333	55.5	81	34.6667	105.333	104.333	98.3333	91.3333
24	87.6667	81.6667	89.3333	74.3333	94.3333	73.3333	76.6667	52.3333	99.3333	325	165.667	183.333	181.333	104.667	263.333	104.333	73	65	63	55.6667	99	118.667	98.6667	73
26	94	101.333	71	66	84.6667	77.6667	86.3333	46.6667	65.3333	253.667	131.333	142.667	143.667	93	233.333	103.667	62.6667	45	66	60.3333	99.3333	77.6667	79	59
28	91.3333	85.3333	83.3333	84	87.6667	90.3333	62.6667	57	46.6667	198.667	96	112	120.667	81	197	74	58.6667	42.5	49.6667	31.3333	83.6667	64.3333	85	60
30	67.6667	55.6667	70.3333	79.6667	81.3333	92.3333	78.6667	39.3333	54.3333	123.333	92.3333	102.667	73	86.3333	166.333	64.3333	42.6667	36.5	55.3333	40.3333	67	51.6667	65.6667	68.6667
32	78.6667	80.3333	73.6667	63	67.6667	77.3333	75.6667	39.3333	47	98	83.6667	84	81	78.6667	172	47.6667	45.3333	38.5	46.3333	37	54.3333	72	60	60.6667
34	80.3333	58.3333	65	48.3333	62.3333	89.6667	71.6667	46.3333	50.6667	84.6667	62.6667	73.3333	60	52	139.667	44.3333	46.6667	38.5	45	39	54	52.6667	73.3333	47.6667
36	57	78	81	56.6667	57.3333	65.3333	76	56	40.3333	72	73.6667	59	49	48	146.667	54.3333	35.3333	43.5	37.3333	43.6667	59	64.6667	55	68.3333
38	76.3333	62.6667	50.3333	55.6667	46.3333	74.3333	66.6667	45.3333	39	76	70.3333	46.6667	40	46.6667	100	44.3333	46.6667	40.5	48.3333	36	54.3333	48	60	45.6667
40	63	57.6667	53.3333	43	51	83.6667	59.6667	38.3333	44	58.3333	62.6667	46.6667	40.3333	44.6667	105	43.6667	49.6667	36	39	39.6667	47	51.3333	51	53.6667
42	60	54	50	43.3333	50.3333	78.6667	75.3333	36.3333	40	56.3333	52.3333	46	50.3333	32.6667	96.3333	30	41	45	45.3333	40.3333	50.3333	56.6667	54.3333	58.3333
44	56.3333	43	43.6667	57.6667	68.6667	63	66.6667	34.3333	39.6667	52.3333	50.3333	48.3333	38.3333	42.3333	105.667	46.6667	49.6667	34	33	41.3333	43.6667	42.6667	60.3333	44.3333
46	69.3333	52.6667	69	38	53	83	62.3333	37.6667	33.6667	43.6667	47.3333	36.3333	47.6667	50.6667	98.3333	36.6667	39.3333	39.5	36.3333	54.3333	50.6667	45	31.6667	47
48	58	66.6667	76.6667	41.6667	57	78	52.6667	54	33.3333	61.3333	42.6667	37.6667	43.3333	36.6667	107.667	44.3333	34.3333	35.5	44.6667	33.6667	51.6667	46.3333	46	44.3333
50	70.6667	59.3333	80.3333	57	61	105.667	73	41.6667	39.6667	38.3333	58	38	57.3333	38.3333	82.3333	43	48	34.5	47.6667	37.6667	48	53	46.3333	51
52	98.6667	64.6667	95.3333	65.3333	63.6667	86.3333	57.3333	48	22.6667	41.3333	56	39	40.6667	52.6667	73.3333	58	48.6667	46	28.3333	51.3333	52.3333	56	42.6667	41
54	97	90	101	70	62.3333	109.667	72.3333	50.3333	31.3333	43.3333	51	38.6667	43	33.3333	71	42.3333	36.6667	44	43	41.3333	40.3333	48.6667	42	36.3333
56	102	75.3333	130.667	65.3333	62	126.333	80.6667	42.6667	51	45.3333	51	43	44.6667	48.6667	94.6667	35	50	41	33.6667	35.3333	43	33	50.6667	51
58	114	87.3333	127	88.3333	93.3333	140.333	112	53	37.3333	32.3333	45.6667	45.6667	63.3333	47	76	43.6667	43.6667	49	25.6667	39.6667	33	47	42.3333	33
60	130.667	80.6667	161.333	98.6667	97.6667	141.667	82.3333	56	23.3333	40.6667	48.6667	36.6667	37	45.3333	112.333	45.6667	43.3333	21.5	38	43.3333	36.6667	42.6667	55	35.6667
Extended Data Figure 5c. Total ROS burst induced by Pep1
Col-0	tip1	snc1
2379	2189	2027
2333	11632.3	1349.5
2603.33	4778	2013.33
1950.67	4219.67	1460.33
2171	6095.33	2801
2735.33	3021.67	3192.33
2143.67	11790	3054.33
1367.67	2255.67	1929.33
	P Value
Col-0 vs. tip1	0.02
Col-0 vs. snc1	0.9999
tip1 vs. snc1	0.0206
