# Supplementary material for: Roles of microbiota in autoimmunity in Arabidopsis leaves
Source: Nat Plants. 2024 Sep 6;10(9):1363–76. doi: 10.1038/s41477-024-01779-9 (PMC11410663; doi:10.1038/s41477-024-01779-9)
Supplement: Supplementary file 17 — Statistical source data. [file 41477_2024_1779_MOESM17_ESM.xlsx]

## Sheet: Ext.Fig.6
Extended Data Figure 6. Effects of different soil types on tip1 and snc1 plants .
	Arabidopsis mix				NC soil				MSU soil				MI-BH soil
genotypes	BioRep1	BioRep2	BioRep3	BioRep4	BioRep1	BioRep2	BioRep3	BioRep4	BioRep1	BioRep2	BioRep3	BioRep4	BioRep1	BioRep2	BioRep3	BioRep4
Col-0	3.68124	4.14613	4.92428	3.80618	3.64345	3.90309	3.07918	3.83251	3.83251	3.60206	4.18184	3.90309	3.98227	4.07918	4.15836	4.14613
tip1	7.85733	7.85733	8.5563	8.20412	7.716	7.98227	8.64345	7.03342	8.10721	7.33445	7.04922	8.25527	8.03342	8.17026	7.60206	6.85733
snc1	3.20412	3.60206	3.30103	3.96379	3.96379	3.98227	3.68124	3.44716	3.80618	3.92428	3.85733	3.83251	4.17026	4.06446	4.15836	4.45332
Arabidopsis mix	P value
Col-0 vs. tip1	<0.0001
Col-0 vs. snc1	0.0909
tip1 vs. snc1	<0.0001
NC soil
Col-0 vs. tip1	<0.0001
Col-0 vs. snc1	0.8538
tip1 vs. snc1	<0.0001
MSU soil
Col-0 vs. tip1	<0.0001
Col-0 vs. snc1	0.9959
tip1 vs. snc1	<0.0001
MI-BH soil
Col-0 vs. tip1	<0.0001
Col-0 vs. snc1	0.9082
tip1 vs. snc1	<0.0001

## Sheet: Ext.Fig.6 (exp repeat)
Extended Data Figure 6. Effects of different soil types on tip1 and snc1 plants (experimental repeat).
	Arabidopsis mix				NC soil				MSU soil				MI-BH soil
genotypes	BioRep1	BioRep2	BioRep3	BioRep4	BioRep1	BioRep2	BioRep3	BioRep4	BioRep1	BioRep2	BioRep3	BioRep4	BioRep1	BioRep2	BioRep3	BioRep4
Col-0	4.03342	3.94448	4.06446	4.01703	3.716	3.64345	3.60206	3.92428	4.12057	3.83251	3.88081	3.68124	3.74819	4.01703	4.14613	4.06446
tip1	8.47129	8.20412	7.80618	8	7.2833	7.77815	7.53656	7.19312	7.34242	6.36549	7.59329	7.94448	7.35793	7.90309	8.13354	8.09342
snc1	4.06446	4.06446	4.07918	4.04922	4.03342	4.18184	3.94448	4.19312	3.92428	4.03342	4.30103	4.06446	3.83251	3.92428	3.85733	4.09342
Arabidopsis mix	P value
Col-0 vs. tip1	<0.0001
Col-0 vs. snc1	0.9638
tip1 vs. snc1	<0.0001
NC soil
Col-0 vs. tip1	<0.0001
Col-0 vs. snc1	0.1479
tip1 vs. snc1	<0.0001
MSU soil
Col-0 vs. tip1	<0.0001
Col-0 vs. snc1	0.5465
tip1 vs. snc1	<0.0001
MI-BH soil
Col-0 vs. tip1	<0.0001
Col-0 vs. snc1	0.9345
tip1 vs. snc1	<0.0001
