# Supplementary material for: Roles of microbiota in autoimmunity in Arabidopsis leaves
Source: Nat Plants. 2024 Sep 6;10(9):1363–76. doi: 10.1038/s41477-024-01779-9 (PMC11410663; doi:10.1038/s41477-024-01779-9)
Supplement: Supplementary file 18 — Statistical source data. [file 41477_2024_1779_MOESM18_ESM.xlsx]

## Sheet: Ext.Fig.7
Extended Data Figure 7. Effects bacterial bulk culture (BC) collected from dysbiotic tip1 plants on wild type plants.
	Day 0				Day 6
	BioRep1	BioRep2	BioRep3	BioRep4	BioRep1	BioRep2	BioRep3	BioRep4
BC-Col	6.97313	6.46982	6.64836	6.77815	7.20412	6.87506	7.33244	7.04139
BC-tip1	6.79934	6.38917	6.64345	6.66745	9.17609	7.32222	8.17609	8.60746
BC-Col	P value
Day 0 vs. Day 6	0.2129
BC-tip1
Day 0 vs. Day 6	0.0001
Day 0
BC-Col vs. BC-tip1	0.7638
Day 6
BC-Col vs. BC-tip1	0.0017

## Sheet: Ext.Fig.7 (exp repeat)
Extended Data Figure 7. Effects bacterial bulk culture (BC) collected from dysbiotic tip1 plants on wild type plants (experimental repeat).
	Day 0				Day 6
	BioRep1	BioRep2	BioRep3	BioRep4	BioRep1	BioRep2	BioRep3	BioRep4
BC-Col	6.716	6.75587	6.64591	6.7653	6.70329	6.77085	6.80618	6.7364
BC-tip1	6.84199	7.31175	6.74625	6.91249	7.716	7.65321	7.77815	7.26717
BC-Col	P value
Day 0 vs. Day 6	0.7893
BC-tip1
Day 0 vs. Day 6	0.0002
Day 0
BC-Col vs. BC-tip1	0.0817
Day 6
BC-Col vs. BC-tip1	<0.0001
