# Supplementary material for: Roles of microbiota in autoimmunity in Arabidopsis leaves
Source: Nat Plants. 2024 Sep 6;10(9):1363–76. doi: 10.1038/s41477-024-01779-9 (PMC11410663; doi:10.1038/s41477-024-01779-9)
Supplement: Supplementary file 19 — Statistical source data. [file 41477_2024_1779_MOESM19_ESM.xlsx]

## Sheet: Ext.Fig.8a
Extended Data Figure 7a. Pairwise PERMANOVA results PCoA of weighted UniFrac distances obtained from 16S rRNA gene sequence profiles of endophytic bacterial microbiota in Col-0, tip1 and tip1-like autoimmune mutants.
Group 1	Group 2	Sample size	Permutations	pseudo-F	p-value	q-value
Col-0	aca4 aca11	33	999	23.5972	0.001	0.00333333
Col-0	acd5	33	999	7.46373	0.003	0.0075
Col-0	lsd1	33	999	21.355	0.001	0.00333333
Col-0	tip1	33	999	13.7623	0.001	0.00333333
aca4 aca11	acd5	32	999	4.81845	0.014	0.0233333
aca4 aca11	lsd1	32	999	2.61106	0.055	0.06875
aca4 aca11	tip1	32	999	1.42399	0.124	0.137778
acd5	lsd1	32	999	4.27355	0.017	0.0242857
acd5	tip1	32	999	1.6313	0.185	0.185
lsd1	tip1	32	999	2.43969	0.005	0.01

## Sheet: Ext.Fig.8b
Extended Data Figure 7b. The number of ASVs in the endophytic bacterial microbiota in the indicated genotypes.
Col-0	tip1	aca4 aca11	acd5	lsd1
75	63	64	61	89
72	59	53	65	75
63	81	81	55	90
76	61	65	69	80
84	60	62	76	63
77	52	68	81	90
87	56	62	54	73
80	61	63	80	86
60	57	64	72	87
86	67	77	80	91
76	48	71	55	87
101	51	81	60	79
75	73	57	83	93
105	58	58	69	81
75	61	62	74	89
96	69	69	93	87
72
Dunnett's multiple comparisons test	p value
Col-0 vs. tip1	<0.0001
Col-0 vs. aca4 aca11	0.0004
Col-0 vs. acd5	0.0236
Col-0 vs. lsd1	0.6506
